# Supplementary material for: Community science participants gain environmental awareness and contribute high quality data but improvements are needed: insights from Bumble Bee Watch
Source: PeerJ. 2020 May 12;8:e9141. doi: 10.7717/peerj.9141 (PMC7227640; doi:10.7717/peerj.9141)
Supplement: Data S1 [file peerj-08-9141-s001.xlsx]

## Sheet: User Survey 20180225 excl sp id
respondent_id#_assignedbyVM	Timestamp	By checking the box below you indicate that you have read the form, below, and consent to participate in the BumbleBeeWatch.org survey conducted by York University research team.	Please select the biogeographic region from which you primarily submit bumble bee observations:	How many years have you been a user of Bumble Bee Watch.org?	How often do you submit bumble bee observations to Bumble Bee Watch?	How many photos have you submitted to Bumble Bee Watch?	Before using Bumble Bee Watch, were you aware of how many bumble bee species there are in your region?	What is your level of confidence in bumble bee identification?	Do you think your ability to identify bumble bee species has improved as a result of using Bumble Bee Watch?	What motivates you to submit your observations to Bumble Bee Watch? Please check all that apply.	motivations from respondents broken down into 10 columns to right based on formula; don't edit text in column headers or move location of columns	To contribute to scientific data collection	I want to learn what species are on my property	I want to learn how to identify the biodiversity in my region	Participation in special events (e.g. Great Canadian Bumble Bee Count; Bioblitz)	I have a personal interest in bumble bees	I'm worried about bees and want to help save them	To share the uncommon or rare species I find	The preservation of ecological diversity	Recreational learning/Family activity	Other motivations (written in)	Do you have specialized training in bumble bees?	Do you have any other wildlife identification skills? Please select the response that applies to you and include any additional information under "Other".	Are you a member of any naturalist or wildlife based organisation or club? Please select all that apply and include any additional information under "Other".	What is your age?	Where do you live? (Province/State/Territory). Please select one from the drop-down list.	Which of the following best describes the area in which you live?	What is your level of education?	What can we improve for users of Bumble Bee Watch?	What do you like about using Bumble Bee Watch?	Please feel free to leave any additional comments about this survey or about Bumble Bee Watch in general.
1	2018/01/23 6:09:44 PM EST	I consent.	Eastern Region - United States: East of the Mississippi | Canada: East of Ontario (including Ontario)	1 year	Often	More than 20	No	Confident	Yes	To contribute to scientific data collection;I want to learn what species are on my property;I want to learn how to identify the biodiversity in my region;Participation in special events (e.g. Great Canadian Bumble Bee Count; Bioblitz);I have a personal interest in bumble bees;I'm worried about bees and want to help save them;To share the uncommon or rare species I find;Recreational learning/Famil…		TRUE	TRUE	TRUE	TRUE	TRUE	TRUE	TRUE	FALSE	TRUE		No	Yes - some	Yes, active	35 - 44	Ohio	Suburban	Some college/university	Improved response time for experts to review photos	Everythig
2	2018/01/23 6:15:16 PM EST	I consent.	Eastern Region - United States: East of the Mississippi | Canada: East of Ontario (including Ontario)	2 years	Sometimes	10-20	No	Somewhat confident	Yes	To contribute to scientific data collection;I'm worried about bees and want to help save them;Recreational learning/Family activity		TRUE	FALSE	FALSE	FALSE	FALSE	TRUE	FALSE	FALSE	TRUE		No	Yes - some	Yes, active	65 - 74	Michigan	Suburban	Undergraduate degree	Map location is not user friendly on my cell phone. Have been unable to enter observations on several occasions.	Feedback on bee identification
3	2018/01/23 6:16:19 PM EST	I consent.	Eastern Region - United States: East of the Mississippi | Canada: East of Ontario (including Ontario)	2 years	Sometimes	10-20	No	Not confident	Yes	To contribute to scientific data collection;I want to learn what species are on my property;Participation in special events (e.g. Great Canadian Bumble Bee Count; Bioblitz);I'm worried about bees and want to help save them		TRUE	TRUE	FALSE	TRUE	FALSE	TRUE	FALSE	FALSE	FALSE		No	Yes - some	Yes, active	65 - 74	Ontario	Urban	College graduate	Help with identification	The user interface is excellent; easy to report sightings
4	2018/01/23 6:27:43 PM EST	I consent.	Eastern Region - United States: East of the Mississippi | Canada: East of Ontario (including Ontario)	2 years	Rarely	Less than 10	No	Somewhat confident	I don't know	To contribute to scientific data collection;I want to learn what species are on my property;I have a personal interest in bumble bees		TRUE	TRUE	FALSE	FALSE	TRUE	FALSE	FALSE	FALSE	FALSE		No	Yes - some;moths, birds	No	45 - 54	New Jersey	Suburban	Undergraduate degree
5	2018/01/23 6:34:00 PM EST	I consent.	Eastern Region - United States: East of the Mississippi | Canada: East of Ontario (including Ontario)	4 years	Often	Less than 10	No	Somewhat confident	Yes	To contribute to scientific data collection;I want to learn what species are on my property;I want to learn how to identify the biodiversity in my region;I have a personal interest in bumble bees;I'm worried about bees and want to help save them		TRUE	TRUE	TRUE	FALSE	TRUE	TRUE	FALSE	FALSE	FALSE		No	Yes - some	Yes, active	45 - 54	Maryland	Suburban	College graduate
6	2018/01/23 6:36:42 PM EST	I consent.	Eastern Region - United States: East of the Mississippi | Canada: East of Ontario (including Ontario)	2 years	Often	More than 20	No	Somewhat confident	Yes	To contribute to scientific data collection;I want to learn what species are on my property;I want to learn how to identify the biodiversity in my region;Participation in special events (e.g. Great Canadian Bumble Bee Count; Bioblitz);I have a personal interest in bumble bees;I'm worried about bees and want to help save them;To share the uncommon or rare species I find		TRUE	TRUE	TRUE	TRUE	TRUE	TRUE	TRUE	FALSE	FALSE		No	No - none	No	45 - 54	Ontario	Urban	Some college/university	The app is clumsy when selecting the different bumblebee â€œsectionsâ€. They often donâ€™t display well onscreen and make it difficult to scroll up/down to view/review your options. I would also like for an â€œOttawaâ€ zone to be created.	I like the accessible bumblebee catalogue. When I have a few minutes I launch it to review the different species.	I really enjoy this yearly exercise. I become somewhat obsessed at looking for bumblebees everywhere. My area has lots of common eastern bumblebees - I find it fun to search for other species.
7	2018/01/23 6:58:13 PM EST	I consent.	Western Region - United States: West of the Mississippi | Canada: West of Manitoba (including Manitoba)	3 years	Rarely	Less than 10	Yes	Somewhat confident	Yes	To contribute to scientific data collection;I want to learn what species are on my property;I want to learn how to identify the biodiversity in my region;I have a personal interest in bumble bees;I'm worried about bees and want to help save them		TRUE	TRUE	TRUE	FALSE	TRUE	TRUE	FALSE	FALSE	FALSE		No	Yes - some	No	35 - 44	Missouri	Suburban	Undergraduate degree
8	2018/01/23 7:00:03 PM EST	I consent.	Eastern Region - United States: East of the Mississippi | Canada: East of Ontario (including Ontario)	1 year	Sometimes	Less than 10	No	Somewhat confident	Maybe	To contribute to scientific data collection;I want to learn what species are on my property;I want to learn how to identify the biodiversity in my region;I have a personal interest in bumble bees;I'm worried about bees and want to help save them;Recreational learning/Family activity		TRUE	TRUE	TRUE	FALSE	TRUE	TRUE	FALSE	FALSE	TRUE		No	Yes - some;I like identifying plants too.	Yes, past;Volunteered at wildlife rehabilitation hospital	18 - 24	Ontario	Urban	Some college/university	The raw data that the site collects could be made public. People are very creative and have lots of time on their hands. I think you'll be surprised with the kind of conclusions curious minds will pull from the data (this may be helpful in unexpected ways).	I like that I can search submissions of other users by geographic region.	I am a professional statistical analyst and mathematician - please let me know if I could be of any use to you - alex.m.kirillov@gmail.com Big fan of this initiative! Thanks for all the great work you guys are doing.
9	2018/01/23 7:01:18 PM EST	I consent.	Western Region - United States: West of the Mississippi | Canada: West of Manitoba (including Manitoba)	1 year	Rarely	Less than 10	No	Somewhat confident	Yes	I want to learn what species are on my property;Participation in special events (e.g. Great Canadian Bumble Bee Count; Bioblitz);I have a personal interest in bumble bees;I'm worried about bees and want to help save them;Recreational learning/Family activity		FALSE	TRUE	FALSE	TRUE	TRUE	TRUE	FALSE	FALSE	TRUE		No	No - none	No	35 - 44	British Columbia	Urban	College graduate		Gaining knowledge about bumble bees in my area
10	2018/01/23 7:15:22 PM EST	I consent.	Western Region - United States: West of the Mississippi | Canada: West of Manitoba (including Manitoba)	2 years	Rarely	Less than 10	No	Somewhat confident	No	To contribute to scientific data collection;I want to learn what species are on my property;I want to learn how to identify the biodiversity in my region;I have a personal interest in bumble bees;I'm worried about bees and want to help save them;To share the uncommon or rare species I find		TRUE	TRUE	TRUE	FALSE	TRUE	TRUE	TRUE	FALSE	FALSE		No	Yes - some	No	45 - 54	Saskatchewan	Rural	Master's degree		Ease of submission	It's a great initiative. Thank you.
11	2018/01/23 7:15:33 PM EST	I consent.	Eastern Region - United States: East of the Mississippi | Canada: East of Ontario (including Ontario)	2 years	Only if it is a rare or uncommon species	Less than 10	Yes	Very confident	No	To contribute to scientific data collection;I have a personal interest in bumble bees;To share the uncommon or rare species I find		TRUE	FALSE	FALSE	FALSE	TRUE	FALSE	TRUE	FALSE	FALSE		Yes	Yes - some	Yes, active	25 - 34	Ontario	Urban	Undergraduate degree	How quickly observations are verified	User-friendly
12	2018/01/23 7:19:59 PM EST	I consent.	Eastern Region - United States: East of the Mississippi | Canada: East of Ontario (including Ontario)	2 years	Rarely	Less than 10	Yes	Not confident	Maybe	To contribute to scientific data collection;I want to learn what species are on my property;I have a personal interest in bumble bees;I'm worried about bees and want to help save them		TRUE	TRUE	FALSE	FALSE	TRUE	TRUE	FALSE	FALSE	FALSE		No	Yes - some	Yes, active	35 - 44	Virginia	Suburban	Master's degree	Perhaps we do not have a picture but have witnessed a bee nearby--can we please upload your "photo" version of the bee to indicate we think it is what it is. I think I'd use it more if I wasn't constricted by the fact that I needed a picture.	Learning about the bees and indicating what I have in my habitat	I hope that we can see data every year or season for those who participated in our region to get statistics and perhaps some data that would help to identify over time what is in our yards or regions.
13	2018/01/23 7:33:49 PM EST	I consent.	Eastern Region - United States: East of the Mississippi | Canada: East of Ontario (including Ontario)	3 years	Sometimes	More than 20	No	Confident	Yes	To contribute to scientific data collection;I want to learn what species are on my property;I want to learn how to identify the biodiversity in my region;I have a personal interest in bumble bees;I'm worried about bees and want to help save them;To share the uncommon or rare species I find;Recreational learning/Family activity		TRUE	TRUE	TRUE	FALSE	TRUE	TRUE	TRUE	FALSE	TRUE		No	Yes - some	No	45 - 54	New York	Rural	College graduate		I can get professional verification of the Bumble bees that are in my area.
14	2018/01/23 7:46:11 PM EST	I consent.	Western Region - United States: West of the Mississippi | Canada: West of Manitoba (including Manitoba)	1 year	Sometimes	Less than 10	No	Somewhat confident	Yes	To contribute to scientific data collection;I want to learn what species are on my property;I want to learn how to identify the biodiversity in my region;Participation in special events (e.g. Great Canadian Bumble Bee Count; Bioblitz);I have a personal interest in bumble bees;I'm worried about bees and want to help save them		TRUE	TRUE	TRUE	TRUE	TRUE	TRUE	FALSE	FALSE	FALSE		No	Yes - some	No	55 - 64	Alberta	Urban	College graduate
15	2018/01/23 7:48:23 PM EST	I consent.	Western Region - United States: West of the Mississippi | Canada: West of Manitoba (including Manitoba)	3 years	Sometimes	Less than 10	No	Not confident	Yes	To contribute to scientific data collection;I want to learn what species are on my property;I want to learn how to identify the biodiversity in my region;Participation in special events (e.g. Great Canadian Bumble Bee Count; Bioblitz);I have a personal interest in bumble bees;I'm worried about bees and want to help save them;To share the uncommon or rare species I find;Recreational learning/Famil…		TRUE	TRUE	TRUE	TRUE	TRUE	TRUE	TRUE	FALSE	TRUE		No	No - none	Yes, active	45 - 54	Oregon	Suburban	Master's degree
16	2018/01/23 7:53:16 PM EST	I consent.	Eastern Region - United States: East of the Mississippi | Canada: East of Ontario (including Ontario)	2 years	Sometimes	More than 20	No	Not confident	Yes	To contribute to scientific data collection;I want to learn what species are on my property;I have a personal interest in bumble bees;I'm worried about bees and want to help save them;To share the uncommon or rare species I find		TRUE	TRUE	FALSE	FALSE	TRUE	TRUE	TRUE	FALSE	FALSE		No	Yes - some	No	55 - 64	Ontario	Rural	College graduate	Providing ID verification is imperative. Last year not all ids were done.	Verification and species lists and users data access. Did i have a rare one?
17	2018/01/23 7:56:49 PM EST	I consent.	Eastern Region - United States: East of the Mississippi | Canada: East of Ontario (including Ontario)	Under 1 year	Rarely	Less than 10	No	Not confident	No	To contribute to scientific data collection;I want to learn what species are on my property;I have a personal interest in bumble bees;I'm worried about bees and want to help save them		TRUE	TRUE	FALSE	FALSE	TRUE	TRUE	FALSE	FALSE	FALSE		No	No - none	No	35 - 44	Ontario	Urban	Undergraduate degree
18	2018/01/23 7:56:52 PM EST	I consent.	Western Region - United States: West of the Mississippi | Canada: West of Manitoba (including Manitoba)	1 year	Sometimes	Less than 10	No	Somewhat confident	Yes	To contribute to scientific data collection;I want to learn what species are on my property;I want to learn how to identify the biodiversity in my region;Participation in special events (e.g. Great Canadian Bumble Bee Count; Bioblitz);I have a personal interest in bumble bees;I'm worried about bees and want to help save them		TRUE	TRUE	TRUE	TRUE	TRUE	TRUE	FALSE	FALSE	FALSE		No	Yes - some	No	55 - 64	Alberta	Urban	College graduate
19	2018/01/23 8:00:41 PM EST	I consent.	Western Region - United States: West of the Mississippi | Canada: West of Manitoba (including Manitoba)	2 years	Only if it is a rare or uncommon species	Less than 10	No	Somewhat confident	Yes	To contribute to scientific data collection;I want to learn what species are on my property;I'm worried about bees and want to help save them;To share the uncommon or rare species I find		TRUE	TRUE	FALSE	FALSE	FALSE	TRUE	TRUE	FALSE	FALSE		No	Yes - some	No	45 - 54	Colorado	Suburban	College graduate	Respond/verify to submissions	Hopefully providing data	Don't have enough experience for page 7 question
20	2018/01/23 8:04:26 PM EST	I consent.	Eastern Region - United States: East of the Mississippi | Canada: East of Ontario (including Ontario)	3 years	Sometimes	Less than 10	No	Somewhat confident	Yes	I have a personal interest in bumble bees		FALSE	FALSE	FALSE	FALSE	TRUE	FALSE	FALSE	FALSE	FALSE		No	Yes - some	Yes, active	55 - 64	Ontario	Rural	Some college/university	can't think of anything - it's fantastic	What's not to like! I've learned a lot, I love the fact that it's contributing to citizen science and grows public awareness. Plus it's fun. I wish I had a better camera though.	You guys do GREAT work, keep it up! Too many people think "saving the bees" means honeybees.
21	2018/01/23 8:05:34 PM EST	I consent.	Western Region - United States: West of the Mississippi | Canada: West of Manitoba (including Manitoba)	1 year	Rarely	Less than 10	No	Somewhat confident	Yes	To contribute to scientific data collection;I want to learn what species are on my property;I want to learn how to identify the biodiversity in my region;I'm worried about bees and want to help save them;To share the uncommon or rare species I find		TRUE	TRUE	TRUE	FALSE	FALSE	TRUE	TRUE	FALSE	FALSE		No	Yes - some	No	35 - 44	California	Suburban	College graduate			I answered N/A to the identification questions because I havenâ€™t participated in actively identifying any species yet. I have a native plant garden and attract a lot of bees/butterflies but havenâ€™t had the opportunity to identify any species yet. Hoping to work on that to be more involved in this program.
22	2018/01/23 8:05:53 PM EST	I consent.	Western Region - United States: West of the Mississippi | Canada: West of Manitoba (including Manitoba)	3 years	Rarely	Less than 10	No	Not confident	Yes	To contribute to scientific data collection;I want to learn how to identify the biodiversity in my region;Recreational learning/Family activity		TRUE	FALSE	TRUE	FALSE	FALSE	FALSE	FALSE	FALSE	TRUE		No	Yes - some;I am a biologist and have bird and some plant ID background	Yes, active;University mycology club	25 - 34	Washington	Urban	Master's degree		I love learning about the biodiversity around me, and the simple guides to bumble bee identification provided by the Bumble Bee Watch (especially the app!).
23	2018/01/23 8:15:14 PM EST	I consent.	Eastern Region - United States: East of the Mississippi | Canada: East of Ontario (including Ontario)	2 years	Sometimes	Less than 10	No	Not confident	Yes	To contribute to scientific data collection;I want to learn what species are on my property;I want to learn how to identify the biodiversity in my region;I'm worried about bees and want to help save them;Recreational learning/Family activity		TRUE	TRUE	TRUE	FALSE	FALSE	TRUE	FALSE	FALSE	TRUE		No	Yes - some	No	35 - 44	Massachusetts	Suburban	Master's degree	email notification when photo has been confirmed, inclusion of carpenter bees?, suggestions for experiments to support bees (e.g., planting a specific plant species, providing a bee home)	learning how to identify bee species, simplicity	We've only seen common eastern bumble bees so far, hoping this summer we'll see more variety! Hoping also that reports of the common guys are helpful.
24	2018/01/23 8:28:12 PM EST	I consent.	Eastern Region - United States: East of the Mississippi | Canada: East of Ontario (including Ontario)	2 years	Sometimes	10-20	No	Confident	Yes	To contribute to scientific data collection;I want to learn what species are on my property;I want to learn how to identify the biodiversity in my region;I have a personal interest in bumble bees;I'm worried about bees and want to help save them;To share the uncommon or rare species I find;Recreational learning/Family activity		TRUE	TRUE	TRUE	FALSE	TRUE	TRUE	TRUE	FALSE	TRUE		Yes	Yes - many	No	45 - 54	Minnesota	Rural	College graduate		I like to see other bees of the same species properly identified to see the variations in them.
25	2018/01/23 8:42:36 PM EST	I consent.	Eastern Region - United States: East of the Mississippi | Canada: East of Ontario (including Ontario)	2 years	Sometimes	Less than 10	No	Not confident	Yes	To contribute to scientific data collection;I want to learn how to identify the biodiversity in my region;I'm worried about bees and want to help save them		TRUE	FALSE	TRUE	FALSE	FALSE	TRUE	FALSE	FALSE	FALSE		No	Yes - some;birds, butterflies & moths	No	55 - 64	Ontario	Urban	Undergraduate degree		I like to feel that I am contributing useful information. I like learning about different species - when I guess at a species it is confirmed or corrected.	Thank you Bumble Bee Watch for inviting me to help
26	2018/01/23 8:45:10 PM EST	I consent.	Eastern Region - United States: East of the Mississippi | Canada: East of Ontario (including Ontario)	1 year	Sometimes	Less than 10	No	Somewhat confident	Maybe	To contribute to scientific data collection;I'm worried about bees and want to help save them		TRUE	FALSE	FALSE	FALSE	FALSE	TRUE	FALSE	FALSE	FALSE		No	Yes - some	No	55 - 64	Alabama	Rural	College graduate
27	2018/01/23 9:07:21 PM EST	I consent.	Eastern Region - United States: East of the Mississippi | Canada: East of Ontario (including Ontario)	Under 1 year	Rarely	Less than 10	Yes	Not confident	I don't know	To contribute to scientific data collection;I have a personal interest in bumble bees;I'm worried about bees and want to help save them		TRUE	FALSE	FALSE	FALSE	TRUE	TRUE	FALSE	FALSE	FALSE		No	Yes - many	Yes, past	25 - 34	Ohio	Rural	College graduate
28	2018/01/23 9:37:50 PM EST	I consent.	Western Region - United States: West of the Mississippi | Canada: West of Manitoba (including Manitoba)	Under 1 year	Rarely	Less than 10	No	Somewhat confident	Maybe	To contribute to scientific data collection;Participation in special events (e.g. Great Canadian Bumble Bee Count; Bioblitz);I'm worried about bees and want to help save them;To share the uncommon or rare species I find;Recreational learning/Family activity		TRUE	FALSE	FALSE	TRUE	FALSE	TRUE	TRUE	FALSE	TRUE		No	No - none	No	45 - 54	Minnesota	Suburban	College graduate		Seeing all the observations on the map.
29	2018/01/23 10:11:43 PM EST	I consent.	Western Region - United States: West of the Mississippi | Canada: West of Manitoba (including Manitoba)	3 years	Sometimes	10-20	No	Not confident	Yes	To contribute to scientific data collection;I want to learn what species are on my property;I'm worried about bees and want to help save them		TRUE	TRUE	FALSE	FALSE	FALSE	TRUE	FALSE	FALSE	FALSE		No	No - none	No	55 - 64	Oregon	Suburban	Undergraduate degree	I like the site, no suggestions	I feel like I am contributing to science, helping with valuable research
30	2018/01/23 10:38:11 PM EST	I consent.	Eastern Region - United States: East of the Mississippi | Canada: East of Ontario (including Ontario)	3 years	Sometimes	10-20	No	Somewhat confident	Yes	To contribute to scientific data collection;I want to learn what species are on my property;I want to learn how to identify the biodiversity in my region;I have a personal interest in bumble bees;I'm worried about bees and want to help save them		TRUE	TRUE	TRUE	FALSE	TRUE	TRUE	FALSE	FALSE	FALSE		No	Yes - some	Yes, active	45 - 54	Florida	Suburban	Some college/university	Maybe more example photos for species	Easy to submit pictures and data
31	2018/01/23 10:38:38 PM EST	I consent.	Western Region - United States: West of the Mississippi | Canada: West of Manitoba (including Manitoba)	1 year	Rarely	Less than 10	Yes	Somewhat confident	Yes	I have a personal interest in bumble bees;I'm worried about bees and want to help save them		FALSE	FALSE	FALSE	FALSE	TRUE	TRUE	FALSE	FALSE	FALSE		No	Yes - many	Yes, active	65 - 74	Washington	Rural	College graduate	Have local reps share reports for various regions, on a somewhat regular basis.	Just finding out what is going on.	Identifying bumblebees for my area is difficult as there are none to be seen for a couple of years, unless I go to my brother's place 15 miles away. Trying to watch the bees and then look at drawings or miniscule pictures is frustrating. We need some good photos showing different angles and positions, on and off vegetation. Also, have some good photos of where the bees might nest.
32	2018/01/23 11:41:01 PM EST	I consent.	Western Region - United States: West of the Mississippi | Canada: West of Manitoba (including Manitoba)	1 year	Rarely	Less than 10	No	Not confident	Yes	To contribute to scientific data collection;I want to learn what species are on my property;I want to learn how to identify the biodiversity in my region;I'm worried about bees and want to help save them;To share the uncommon or rare species I find		TRUE	TRUE	TRUE	FALSE	FALSE	TRUE	TRUE	FALSE	FALSE		No	Yes - some;Bird identification	Yes, active;Audubon society; arbor association	25 - 34	Utah	Rural	Some college/university	More ID tips; bee friendly gardens	Bumble info	I love that I have a thorough resource for bumblebees! Keep up the great work!
33	2018/01/24 8:09:21 AM EST	I consent.	Western Region - United States: West of the Mississippi | Canada: West of Manitoba (including Manitoba)	1 year	Rarely	Less than 10	No	Somewhat confident	Yes	To contribute to scientific data collection;I want to learn what species are on my property;I'm worried about bees and want to help save them		TRUE	TRUE	FALSE	FALSE	FALSE	TRUE	FALSE	FALSE	FALSE		No	No - none	No	45 - 54	Idaho	Suburban	Professional degree	Improve the "identification" images.	Great to have a site available that lists regional info on species, habitats, etc.	Your previous set of questions on the difficulty of identifying a bumble type assumes I know what each of those looks like. I'm a novice to this.
34	2018/01/24 8:35:48 AM EST	I consent.	Eastern Region - United States: East of the Mississippi | Canada: East of Ontario (including Ontario)	Under 1 year	Sometimes	Less than 10	No	Somewhat confident	Maybe	To contribute to scientific data collection;I want to learn what species are on my property;I want to learn how to identify the biodiversity in my region;I have a personal interest in bumble bees;I'm worried about bees and want to help save them		TRUE	TRUE	TRUE	FALSE	TRUE	TRUE	FALSE	FALSE	FALSE		No	Yes - some	Yes, active	35 - 44	Ontario	Rural	High school diploma or equivalency	An app	That we are part of a group. That all of our observations matter and that citizen science is valuable.
35	2018/01/24 8:42:17 AM EST	I consent.	Eastern Region - United States: East of the Mississippi | Canada: East of Ontario (including Ontario)	3 years	Rarely	Less than 10	No	Somewhat confident	Yes	To contribute to scientific data collection;I want to learn how to identify the biodiversity in my region;I have a personal interest in bumble bees		TRUE	FALSE	TRUE	FALSE	TRUE	FALSE	FALSE	FALSE	FALSE		No	Yes - some	No	55 - 64	Massachusetts	Rural	Master's degree
36	2018/01/24 10:29:55 AM EST	I consent.	Eastern Region - United States: East of the Mississippi | Canada: East of Ontario (including Ontario)	1 year	Rarely	Less than 10	Yes	Somewhat confident	No	To contribute to scientific data collection;I'm worried about bees and want to help save them		TRUE	FALSE	FALSE	FALSE	FALSE	TRUE	FALSE	FALSE	FALSE		Yes	Yes - many;I am a professional conservation biologist and have studied many taxa over the years.	Yes, active	35 - 44	Wisconsin	Urban	PhD	faster feedback on id & ability to upload multiple images at once	nice maps
37	2018/01/24 11:12:15 AM EST	I consent.	Eastern Region - United States: East of the Mississippi | Canada: East of Ontario (including Ontario)	3 years	Sometimes	10-20	No	Confident	Maybe	To contribute to scientific data collection;I have a personal interest in bumble bees;To share the uncommon or rare species I find		TRUE	FALSE	FALSE	FALSE	TRUE	FALSE	TRUE	FALSE	FALSE		Yes	Yes - some;native plants, native bees	Yes, active;Minnesota Master Naturalist program, Minnesota Dragonfly Society	25 - 34	Minnesota	Urban	Master's degree	Android app	I know the data is useful. I actually like it best to learn about new bees when I am traveling.
38	2018/01/24 12:22:44 PM EST	I consent.	Eastern Region - United States: East of the Mississippi | Canada: East of Ontario (including Ontario)	3 years	Sometimes	More than 20	No	Confident	Yes	To contribute to scientific data collection;I want to learn what species are on my property;I want to learn how to identify the biodiversity in my region;I have a personal interest in bumble bees;I'm worried about bees and want to help save them;To share the uncommon or rare species I find;Recreational learning/Family activity;I'm a farmer and have a business interest in pollinator conservation		TRUE	TRUE	TRUE	FALSE	TRUE	TRUE	TRUE	FALSE	TRUE	I'm a farmer and have a business interest in pollinator conservation	No	Yes - some	Yes, active	55 - 64	Nova Scotia	Rural	Undergraduate degree	Faster response time on ID confirmations, request for further photos in cases where an ID isn't possible (I typically take 10 - 20 photos of a specimen, then submit what I think are the best 3)	I get a lot of enjoyment from finding and identifying bumble bees, and it's a big deal when a positive ID confirmation comes back. I also enjoy using the species maps to see where else my species are being found, and who's finding them!	I am really glad to be part of Bumble Bee Watch.
39	2018/01/24 12:23:07 PM EST	I consent.	Eastern Region - United States: East of the Mississippi | Canada: East of Ontario (including Ontario)	Under 1 year	Often	Less than 10	Yes	Somewhat confident	Yes	To contribute to scientific data collection;I want to learn what species are on my property;I want to learn how to identify the biodiversity in my region;Participation in special events (e.g. Great Canadian Bumble Bee Count; Bioblitz);I have a personal interest in bumble bees;I'm worried about bees and want to help save them;To share the uncommon or rare species I find;Recreational learning/Famil…		TRUE	TRUE	TRUE	TRUE	TRUE	TRUE	TRUE	FALSE	TRUE		No	No - none	No	25 - 34	New York	Suburban	High school diploma or equivalency	Not sure	Seeing other pictures and reading data
40	2018/01/24 1:28:25 PM EST	I consent.	Eastern Region - United States: East of the Mississippi | Canada: East of Ontario (including Ontario)	2 years	Sometimes	Less than 10	No	Somewhat confident	Maybe	To contribute to scientific data collection;I want to learn what species are on my property;I have a personal interest in bumble bees;I'm worried about bees and want to help save them;Recreational learning/Family activity		TRUE	TRUE	FALSE	FALSE	TRUE	TRUE	FALSE	FALSE	TRUE		No	Yes - some;Birds	Yes, active;Ontario Nature, Ontario Field Ornithologists	45 - 54	Ontario	Suburban	College graduate	Quicker response times on verification	Seeing other submissions in my area
41	2018/01/24 1:41:59 PM EST	I consent.	Eastern Region - United States: East of the Mississippi | Canada: East of Ontario (including Ontario)	Under 1 year	Only if it is a rare or uncommon species	Less than 10	Yes	Not confident	Maybe	To contribute to scientific data collection;I want to learn how to identify the biodiversity in my region		TRUE	FALSE	TRUE	FALSE	FALSE	FALSE	FALSE	FALSE	FALSE		No	Yes - some;good native plant id skills	No	18 - 24	Wisconsin	Suburban	College graduate
42	2018/01/24 1:43:43 PM EST	I consent.	Eastern Region - United States: East of the Mississippi | Canada: East of Ontario (including Ontario)	Under 1 year	Sometimes	Less than 10	Yes	Somewhat confident	Yes	To contribute to scientific data collection;I'm worried about bees and want to help save them;To share the uncommon or rare species I find;Recreational learning/Family activity		TRUE	FALSE	FALSE	FALSE	FALSE	TRUE	TRUE	FALSE	TRUE		No	Yes - many	Online nature photography group	45 - 54	Ohio	Rural	High school diploma or equivalency		citizen scientist participation
43	2018/01/24 1:44:31 PM EST	I consent.	Western Region - United States: West of the Mississippi | Canada: West of Manitoba (including Manitoba)	3 years	Often	More than 20	No	Confident	Yes	To contribute to scientific data collection;I want to learn what species are on my property;USFS - find out what's on the district and more importantly get it verified.		TRUE	TRUE	FALSE	FALSE	FALSE	FALSE	FALSE	FALSE	FALSE	USFS - find out what's on the district and more importantly get it verified.	No	Yes - many;USFS Biologist	Yes, active;USFS	25 - 34	Colorado	Rural	Undergraduate degree	Verification process, hold trainings so that some users can start verifying easy to ID species and help speed this up (still waiting on verifying 2015 data..).	The keys are useful, I am far more proficient in identifying species
44	2018/01/24 1:45:38 PM EST	I consent.	Western Region - United States: West of the Mississippi | Canada: West of Manitoba (including Manitoba)	2 years	Rarely	Less than 10	Yes	Somewhat confident	Yes	To contribute to scientific data collection;I want to learn what species are on my property;I want to learn how to identify the biodiversity in my region;Participation in special events (e.g. Great Canadian Bumble Bee Count; Bioblitz);I have a personal interest in bumble bees;I'm worried about bees and want to help save them;To share the uncommon or rare species I find;Recreational learning/Famil…		TRUE	TRUE	TRUE	TRUE	TRUE	TRUE	TRUE	FALSE	TRUE		Yes	plants	Yes, past	35 - 44	Washington	Suburban	Master's degree	I have not tried using the app but am MUCH more likely to participate now that there is an app.
45	2018/01/24 1:47:26 PM EST	I consent.	Western Region - United States: West of the Mississippi | Canada: West of Manitoba (including Manitoba)	1 year	Often	Less than 10	No	Somewhat confident	Yes	To contribute to scientific data collection;I want to learn what species are on my property;I want to learn how to identify the biodiversity in my region;I have a personal interest in bumble bees		TRUE	TRUE	TRUE	FALSE	TRUE	FALSE	FALSE	FALSE	FALSE		No	Yes - some	Yes, active	65 - 74	Colorado	Suburban	College graduate	To be able to enter state and see what native species live in our area	I appreciate the work that goes into tracking this information scientifically	Appreciate the hard work being done and hope to see the bumble bee populations improve soon
46	2018/01/24 1:47:49 PM EST	I consent.	Eastern Region - United States: East of the Mississippi | Canada: East of Ontario (including Ontario)	2 years	Rarely	Less than 10	No	Somewhat confident	Yes	To contribute to scientific data collection;I want to learn what species are on my property;I'm worried about bees and want to help save them		TRUE	TRUE	FALSE	FALSE	FALSE	TRUE	FALSE	FALSE	FALSE		No	Yes - many;Bird identification	Yes, active;National Wildlife Federation, Indiana Wildlife Federation, AZA	35 - 44	Indiana	Suburban	College graduate	Perhaps look at creating species maps similar to what eBird has to allow users to look at what species are being seen around them in case they want to seek out a certain species.	Learning about the different types of bumble bees.
47	2018/01/24 1:47:49 PM EST	I consent.	Western Region - United States: West of the Mississippi | Canada: West of Manitoba (including Manitoba)	1 year	Sometimes	Less than 10	No	Not confident	Yes	To contribute to scientific data collection;I want to learn what species are on my property;I want to learn how to identify the biodiversity in my region;I'm worried about bees and want to help save them		TRUE	TRUE	TRUE	FALSE	FALSE	TRUE	FALSE	FALSE	FALSE		No	No - none	Yes, past	55 - 64	Saskatchewan	Urban	College graduate		It brings my focus to bees in my immediate environment.
48	2018/01/24 1:48:20 PM EST	I consent.	Eastern Region - United States: East of the Mississippi | Canada: East of Ontario (including Ontario)	1 year	Rarely	10-20	No	Not confident	Maybe	I'm worried about bees and want to help save them		FALSE	FALSE	FALSE	FALSE	FALSE	TRUE	FALSE	FALSE	FALSE		No	Yes - some	Yes, active	55 - 64	Indiana	Rural	Master's degree		Seeing my submissions verified or identified
49	2018/01/24 1:48:37 PM EST	I consent.	Eastern Region - United States: East of the Mississippi | Canada: East of Ontario (including Ontario)	2 years	Rarely	Less than 10	No	Not confident	Yes	To contribute to scientific data collection;I want to learn what species are on my property;Recreational learning/Family activity		TRUE	TRUE	FALSE	FALSE	FALSE	FALSE	FALSE	FALSE	TRUE		No	Yes - some;Bird counts. the work of Cornell U.	Yes, past	65 - 74	Ontario	Rural	Master's degree	More information, from more detail about bees to mapping.	I like watching the bees and being able to report to someone about them	Many thanks
50	2018/01/24 1:48:47 PM EST	I consent.	Eastern Region - United States: East of the Mississippi | Canada: East of Ontario (including Ontario)	Under 1 year	Rarely	Less than 10	No	Not confident	I don't know	I want to learn how to identify the biodiversity in my region		FALSE	FALSE	TRUE	FALSE	FALSE	FALSE	FALSE	FALSE	FALSE		I am interested in being part of the survey but haven't volunteered due to lack of confidence in knowledge	Yes - some	Yes, active	75 +	Ontario	Rural	Undergraduate degree	Some guidelines as to who qualifies as a watcher.	Would enjoy it if I were to start using it	After reading this survey I realise I was right in thinking I didn't know enough to contribute!
51	2018/01/24 1:49:35 PM EST	I consent.	Eastern Region - United States: East of the Mississippi | Canada: East of Ontario (including Ontario)	3 years	Sometimes	Less than 10	No	Not confident	Yes	To contribute to scientific data collection;I want to learn what species are on my property;I have a personal interest in bumble bees;I'm worried about bees and want to help save them;Recreational learning/Family activity		TRUE	TRUE	FALSE	FALSE	TRUE	TRUE	FALSE	FALSE	TRUE		No	Yes - some	No	35 - 44	Minnesota	Rural	Some college/university	Getting pictures identified and sent back to me sooner.	It is educational and fun. My kids really enjoy it.
52	2018/01/24 1:51:58 PM EST	I consent.	Eastern Region - United States: East of the Mississippi | Canada: East of Ontario (including Ontario)	2 years	Rarely	10-20	Yes	Somewhat confident	Yes	To contribute to scientific data collection;I want to learn how to identify the biodiversity in my region;I have a personal interest in bumble bees;To share the uncommon or rare species I find		TRUE	FALSE	TRUE	FALSE	TRUE	FALSE	TRUE	FALSE	FALSE		No	Yes - some	Yes, active;birding	25 - 34	Maine	Suburban	Undergraduate degree	Improve response times for verifications.	I like the visual key.	I have not used Bumble Bee Watch in a long time, partly because I use iNaturalist. I can still get ID verifications from experts, but it tends to be faster and I find the platform more engaging.
53	2018/01/24 1:54:05 PM EST	I consent.	Western Region - United States: West of the Mississippi | Canada: West of Manitoba (including Manitoba)	4 years	Sometimes	More than 20	No	Confident	Yes	To contribute to scientific data collection;I want to learn what species are on my property;I want to learn how to identify the biodiversity in my region;I have a personal interest in bumble bees;I'm worried about bees and want to help save them		TRUE	TRUE	TRUE	FALSE	TRUE	TRUE	FALSE	FALSE	FALSE		No	Yes - some	Yes, active	65 - 74	Missouri	Suburban	Master's degree	quicker verification of submissions although I realize the limits to doing that	encourages me to become better at IDing species	thanks for sponsoring this site
54	2018/01/24 1:54:11 PM EST	I consent.	Eastern Region - United States: East of the Mississippi | Canada: East of Ontario (including Ontario)	2 years	Only if it is a rare or uncommon species	Less than 10	No	Somewhat confident	Yes	To contribute to scientific data collection;I want to learn how to identify the biodiversity in my region;I have a personal interest in bumble bees;I'm worried about bees and want to help save them;Recreational learning/Family activity		TRUE	FALSE	TRUE	FALSE	TRUE	TRUE	FALSE	FALSE	TRUE		No	Yes - some	Yes, active	55 - 64	Ontario	Urban	Undergraduate degree	Let people access the species identification information before they upload the photo.	The "Explore Data" information.
55	2018/01/24 1:54:25 PM EST	I consent.	Eastern Region - United States: East of the Mississippi | Canada: East of Ontario (including Ontario)	Under 1 year	Rarely	Less than 10	No	Confident	Yes	I have a personal interest in bumble bees;I'm worried about bees and want to help save them		FALSE	FALSE	FALSE	FALSE	TRUE	TRUE	FALSE	FALSE	FALSE		No	Yes - some	No	55 - 64	Connecticut	Suburban	Master's degree	I think it is fine as is	Lends structure and data to my bee suppoerting efforts
56	2018/01/24 1:55:07 PM EST	I consent.	Eastern Region - United States: East of the Mississippi | Canada: East of Ontario (including Ontario)	3 years	Rarely	Less than 10	No	Somewhat confident	Yes	I want to learn what species are on my property;I'm worried about bees and want to help save them;To share the uncommon or rare species I find		FALSE	TRUE	FALSE	FALSE	FALSE	TRUE	TRUE	FALSE	FALSE		Yes	Yes - many	Yes, active	35 - 44	Minnesota	Rural	Master's degree	more prompt verification would be great	Having my observations verified. User-friendly interface.
57	2018/01/24 1:55:17 PM EST	I consent.	Western Region - United States: West of the Mississippi | Canada: West of Manitoba (including Manitoba)	Under 1 year	Sometimes	10-20	No	Somewhat confident	Yes	To contribute to scientific data collection;I want to learn what species are on my property;I want to learn how to identify the biodiversity in my region;I have a personal interest in bumble bees;I'm worried about bees and want to help save them;Recreational learning/Family activity		TRUE	TRUE	TRUE	FALSE	TRUE	TRUE	FALSE	FALSE	TRUE		No	Yes - some;Some knowledge of birds and wildflowers	Yes, active;Have been a member of Audubon; just joined Xerces	65 - 74	Oregon	Rural	Some college/university	I found the site very usable.	I like learning about the bees. I was very excited when I got the first sighting verification.	I left the last question blank because I am still such a beginner with all this.
58	2018/01/24 1:57:42 PM EST	I consent.	Eastern Region - United States: East of the Mississippi | Canada: East of Ontario (including Ontario)	2 years	Rarely	Less than 10	Yes	Somewhat confident	Maybe	To contribute to scientific data collection;I want to learn what species are on my property;I want to learn how to identify the biodiversity in my region;To share the uncommon or rare species I find;Recreational learning/Family activity		TRUE	TRUE	TRUE	FALSE	FALSE	FALSE	TRUE	FALSE	TRUE		No	Yes - many	Yes, active;Yes, past;The Wildlife Society, Ecological Society of America, PA Master Naturalists, Bowman's Hill Wildflower Preserve	35 - 44	Pennsylvania	Suburban	Undergraduate degree
59	2018/01/24 1:59:30 PM EST	I consent.	Eastern Region - United States: East of the Mississippi | Canada: East of Ontario (including Ontario)	1 year	Rarely	Less than 10	No	Not confident	Maybe	To contribute to scientific data collection;I want to learn what species are on my property;I want to learn how to identify the biodiversity in my region;I'm worried about bees and want to help save them		TRUE	TRUE	TRUE	FALSE	FALSE	TRUE	FALSE	FALSE	FALSE		No	No - none	No	45 - 54	New York	Suburban	PhD	Full color pictures of bees	I like feeling like I'm helping to do something- I plan on submitting many more pictures next year. I bought a bee identification book- this is going to help.	Webinar or a platform like facebook live on bee identification
60	2018/01/24 2:00:56 PM EST	I consent.	Eastern Region - United States: East of the Mississippi | Canada: East of Ontario (including Ontario)	4 years	Only if it is a rare or uncommon species	10-20	Yes	Very confident	Yes	To contribute to scientific data collection;I want to learn what species are on my property;I have a personal interest in bumble bees;I'm worried about bees and want to help save them;To share the uncommon or rare species I find		TRUE	TRUE	FALSE	FALSE	TRUE	TRUE	TRUE	FALSE	FALSE		Yes	Yes - many	Yes, active	35 - 44	Minnesota	Rural	Master's degree	Enable batch uploads of species records by researchers/experts. This would give BBW a better sense of relative abundance of rare vs. common species. E.g., at one of our MN sites, we encountered just 1 Bombus affinis individual out of 806 bees recorded during 3 years of monitoring (9 surveys).	I love looking at what bumble bees other folks are seeing/submitting in my area/state	On the last question, some of the species that are difficult from photos can be ID'd fairly easily in hand (e.g., vagans vs. sandersoni and auricomis vs. pensylvanicus).
61	2018/01/24 2:02:09 PM EST	I consent.	Western Region - United States: West of the Mississippi | Canada: West of Manitoba (including Manitoba)	Under 1 year	Rarely	Less than 10	No	Very confident	Maybe	I have a personal interest in bumble bees;I'm worried about bees and want to help save them		FALSE	FALSE	FALSE	FALSE	TRUE	TRUE	FALSE	FALSE	FALSE		No	No - none	No	55 - 64	Alberta	Urban	Some college/university		Raises the importance of bumble bees role in our survival	Sadly I havenâ€™t been very successful in spotting Beeâ€™s this summer. The few I did see were too quick for me to capture. However that experience really made me realize that our bee population is suffering.
62	2018/01/24 2:03:01 PM EST	I consent.	Western Region - United States: West of the Mississippi | Canada: West of Manitoba (including Manitoba)	1 year	Rarely	Less than 10	No	Not confident	Yes	To contribute to scientific data collection;I want to learn what species are on my property;I want to learn how to identify the biodiversity in my region;I'm worried about bees and want to help save them;Recreational learning/Family activity		TRUE	TRUE	TRUE	FALSE	FALSE	TRUE	FALSE	FALSE	TRUE		No	Yes - some	Yes, past	55 - 64	Montana	Rural	Professional degree	ID feedback on submitted photos	Learning about different types and how I can support them	Very informative
63	2018/01/24 2:03:25 PM EST	I consent.	Eastern Region - United States: East of the Mississippi | Canada: East of Ontario (including Ontario)	2 years	Sometimes	Less than 10	No	Somewhat confident	Yes	To contribute to scientific data collection;I want to learn what species are on my property;I'm worried about bees and want to help save them		TRUE	TRUE	FALSE	FALSE	FALSE	TRUE	FALSE	FALSE	FALSE		No	Yes - some;Birds, snakes, honey bees, insects	No	55 - 64	Ontario	Rural	2 degrees from college	I like it now, not sure what could be improved upon.	I like that I lean about the different Bumble Bees, and the trends, and the updates that are sent regulary. I like to learn different things, especially things that I do not know a lot about.
64	2018/01/24 2:03:38 PM EST	I consent.	Eastern Region - United States: East of the Mississippi | Canada: East of Ontario (including Ontario)	1 year	Sometimes	Less than 10	No	Not confident	Yes	To contribute to scientific data collection;Participation in special events (e.g. Great Canadian Bumble Bee Count; Bioblitz);I have a personal interest in bumble bees;I'm worried about bees and want to help save them;Recreational learning/Family activity;learn what habitat I can provide that is most beneficial		TRUE	FALSE	FALSE	TRUE	TRUE	TRUE	FALSE	FALSE	TRUE	learn what habitat I can provide that is most beneficial	No	Yes - some	No	45 - 54	Ontario	Suburban	Undergraduate degree	Provide illustrations from different angles	Contributing to knowledge that will hopefully influence policy and funding	I don't have very good near vision and my photographs aren't always the best quality so identification is generally difficult for me.
65	2018/01/24 2:04:29 PM EST	I consent.	Western Region - United States: West of the Mississippi | Canada: West of Manitoba (including Manitoba)	Under 1 year	Sometimes	Less than 10	No	Not confident	Yes	To contribute to scientific data collection;I want to learn how to identify the biodiversity in my region;I have a personal interest in bumble bees;I'm worried about bees and want to help save them;To share the uncommon or rare species I find;I have a team of high school students collecting data on bees		TRUE	FALSE	TRUE	FALSE	TRUE	TRUE	TRUE	FALSE	FALSE	I have a team of high school students collecting data on bees	No	Yes - many;i'm a Certified Wildlife Biologist, can identify most vertebrates, tracks, sign, and many plant species	Yes, active;The Wildlife Society	35 - 44	Utah	Suburban	PhD		learning about the species; the feedback I can give to my students about their submissions; emailed updates and information	The more I learn and study bumble bees, the more I love them. Finding, identifying, and photographing them is now a passion of mine. I had no idea that my region had such species diversity.
66	2018/01/24 2:06:02 PM EST	I consent.	Western Region - United States: West of the Mississippi | Canada: West of Manitoba (including Manitoba)	2 years	Rarely	Less than 10	No	Not confident	Maybe	To contribute to scientific data collection;I want to learn what species are on my property;I have a personal interest in bumble bees;I'm worried about bees and want to help save them		TRUE	TRUE	FALSE	FALSE	TRUE	TRUE	FALSE	FALSE	FALSE		No	No - none	No	55 - 64	Manitoba	Urban	Some college/university	Reminders to upload pictures of bees during peek season	Contributing what I can to the understanding of bees in my locality
67	2018/01/24 2:07:11 PM EST	I consent.	Western Region - United States: West of the Mississippi | Canada: West of Manitoba (including Manitoba)	2 years	Sometimes	10-20	No	Somewhat confident	Yes	To contribute to scientific data collection;I want to learn what species are on my property;I'm worried about bees and want to help save them;To share the uncommon or rare species I find;Recreational learning/Family activity		TRUE	TRUE	FALSE	FALSE	FALSE	TRUE	TRUE	FALSE	TRUE		No	Yes - many	Yes, active	55 - 64	Minnesota	Rural	Undergraduate degree	Maybe educational videos on B Bee ID? Maybe you already have them	Increases my skill at Bumble Bee ID.	Fun
68	2018/01/24 2:08:19 PM EST	I consent.	Western Region - United States: West of the Mississippi | Canada: West of Manitoba (including Manitoba)	2 years	Rarely	10-20	No	Somewhat confident	Yes	To contribute to scientific data collection;I want to learn what species are on my property;I want to learn how to identify the biodiversity in my region;I'm worried about bees and want to help save them;Recreational learning/Family activity		TRUE	TRUE	TRUE	FALSE	FALSE	TRUE	FALSE	FALSE	TRUE		No	Yes - some;birds	No	35 - 44	Saskatchewan	Urban	Master's degree	faster IDs on photos (but I bet you knew that), and information e-mailed out about where and when training and blitzes are occurring (I didn't actually realize they existed until today)	the online identification guide helps a lot	most of the bees in the list I'd never tried to identify...I gave up part way through
69	2018/01/24 2:08:36 PM EST	I consent.	Western Region - United States: West of the Mississippi | Canada: West of Manitoba (including Manitoba)	2 years	Rarely	Less than 10	Yes	Not confident	Maybe	To contribute to scientific data collection;I want to learn how to identify the biodiversity in my region;I'm worried about bees and want to help save them;To share the uncommon or rare species I find		TRUE	FALSE	TRUE	FALSE	FALSE	TRUE	TRUE	FALSE	FALSE		No	Yes - many;Birds, Leps, Odes	Yes, active	35 - 44	Iowa	Suburban	Professional degree
70	2018/01/24 2:09:19 PM EST	I consent.	Western Region - United States: West of the Mississippi | Canada: West of Manitoba (including Manitoba)	Under 1 year	Rarely	Less than 10	No	Not confident	Maybe	I'm worried about bees and want to help save them;Recreational learning/Family activity		FALSE	FALSE	FALSE	FALSE	FALSE	TRUE	FALSE	FALSE	TRUE		No	Yes - some	No	65 - 74	British Columbia	Suburban	Some college/university
71	2018/01/24 2:10:01 PM EST	I consent.	Western Region - United States: West of the Mississippi | Canada: West of Manitoba (including Manitoba)	2 years	Rarely	Less than 10	Yes	Confident	Yes	To contribute to scientific data collection;I want to learn what species are on my property;Participation in special events (e.g. Great Canadian Bumble Bee Count; Bioblitz);I'm worried about bees and want to help save them;To share the uncommon or rare species I find		TRUE	TRUE	FALSE	TRUE	FALSE	TRUE	TRUE	FALSE	FALSE		No	Yes - many;Lepidopteta, Odonata, birds (professionally), some Diptera, fishes	Yes, active;Several environmental organizations	65 - 74	Arizona	Rural	Master's degree		Feeling of participation
72	2018/01/24 2:10:08 PM EST	I consent.	Eastern Region - United States: East of the Mississippi | Canada: East of Ontario (including Ontario)	1 year	Sometimes	10-20	No	Confident	Yes	To contribute to scientific data collection;I want to learn what species are on my property;I'm worried about bees and want to help save them;Recreational learning/Family activity		TRUE	TRUE	FALSE	FALSE	FALSE	TRUE	FALSE	FALSE	TRUE		Yes	Yes - many	Yes, past	25 - 34	Wisconsin	Urban	Master's degree	Could /create/refine mobile interface - can be difficult to navigate b/c of magnifier feature.	Love the magnifier on pictures when using a desktop	The variability of males confounds my ID so often I only ID females.
73	2018/01/24 2:12:08 PM EST	I consent.	Eastern Region - United States: East of the Mississippi | Canada: East of Ontario (including Ontario)	1 year	Rarely	Less than 10	No	Not confident	Yes	To contribute to scientific data collection;I want to learn how to identify the biodiversity in my region;I have a personal interest in bumble bees;I'm worried about bees and want to help save them;To share the uncommon or rare species I find		TRUE	FALSE	TRUE	FALSE	TRUE	TRUE	TRUE	FALSE	FALSE		No	Yes - some	Yes, active	45 - 54	New York	Rural	College graduate	tutorials on ID
74	2018/01/24 2:12:16 PM EST	I consent.	Western Region - United States: West of the Mississippi | Canada: West of Manitoba (including Manitoba)	1 year	Rarely	Less than 10	No	Not confident	Maybe	To contribute to scientific data collection;I want to learn what species are on my property;Participation in special events (e.g. Great Canadian Bumble Bee Count; Bioblitz)		TRUE	TRUE	FALSE	TRUE	FALSE	FALSE	FALSE	FALSE	FALSE		No	No - none	No	25 - 34	Saskatchewan	Suburban	Undergraduate degree			I was part of the bumble bee blitz and enjoyed it. I havenâ€™t submitted anything since.
75	2018/01/24 2:14:39 PM EST	I consent.	Eastern Region - United States: East of the Mississippi | Canada: East of Ontario (including Ontario)	2 years	Sometimes	10-20	No	Not confident	Yes	To contribute to scientific data collection;I want to learn what species are on my property;I want to learn how to identify the biodiversity in my region;To share the uncommon or rare species I find;Recreational learning/Family activity		TRUE	TRUE	TRUE	FALSE	FALSE	FALSE	TRUE	FALSE	TRUE		No	Yes - some;Birds, butterflies, dragonflies, wildflowers,	Yes, active	55 - 64	Ontario	Urban	College graduate	I'd confirmations more quickly more often. Provide tips on why my photo did not allow an ID	I like seeing where others have made sightings of bees.
76	2018/01/24 2:17:41 PM EST	I consent.	Eastern Region - United States: East of the Mississippi | Canada: East of Ontario (including Ontario)	3 years	Sometimes	More than 20	Yes	Confident	Yes	To contribute to scientific data collection;I want to learn what species are on my property;I want to learn how to identify the biodiversity in my region;Participation in special events (e.g. Great Canadian Bumble Bee Count; Bioblitz);I have a personal interest in bumble bees;I'm worried about bees and want to help save them;To share the uncommon or rare species I find;Recreational learning/Famil…		TRUE	TRUE	TRUE	TRUE	TRUE	TRUE	TRUE	FALSE	TRUE		Yes	Yes - some	Yes, active	55 - 64	Minnesota	Urban	College graduate		It helps me to improve my bumble bee identification skills.
77	2018/01/24 2:20:35 PM EST	I consent.	Western Region - United States: West of the Mississippi | Canada: West of Manitoba (including Manitoba)	Under 1 year	Sometimes	Less than 10	No	Not confident	Maybe	To contribute to scientific data collection;I'm worried about bees and want to help save them;Recreational learning/Family activity		TRUE	FALSE	FALSE	FALSE	FALSE	TRUE	FALSE	FALSE	TRUE		No	No - none	No	45 - 54	Colorado	Rural	College graduate
78	2018/01/24 2:21:19 PM EST	I consent.	Eastern Region - United States: East of the Mississippi | Canada: East of Ontario (including Ontario)	1 year	Rarely	Less than 10	No	Not confident	Yes	To contribute to scientific data collection;Participation in special events (e.g. Great Canadian Bumble Bee Count; Bioblitz);I'm worried about bees and want to help save them		TRUE	FALSE	FALSE	TRUE	FALSE	TRUE	FALSE	FALSE	FALSE		No. But for some reason the no button isnâ€™t working!	Flowers	No	65 - 74	Ontario	Urban	Undergraduate degree	Have only used it a couple of times last year. Only thing I remember is that I wished I could send more images of one of the bees as they werenâ€™t very good and I thought you might have more chance of identifying it with more images. Getting clear images is difficult I find...the bees are moving constantly!	Feels good...doing my little bit for the bees	Until this project I had never looked closely at bumble bees and had no idea of the different colours and patterns. I saw one bee last summer, which I submitted in the bee count, with a reddish band...I canâ€™t remember the name, but I do recall it was hard to figure out which it was from your pictures....so couldnâ€™t fully answer your last question. I am not one to go out looking for bees, but …
79	2018/01/24 2:21:25 PM EST	I consent.	Eastern Region - United States: East of the Mississippi | Canada: East of Ontario (including Ontario)	1 year	Only if it is a rare or uncommon species	Less than 10	No	Not confident	Yes	To contribute to scientific data collection;I want to learn what species are on my property;I want to learn how to identify the biodiversity in my region;I have a personal interest in bumble bees;I'm worried about bees and want to help save them;To share the uncommon or rare species I find;a rare species was spotted in the area & I wanted to know if it was in my backyard prairie		TRUE	TRUE	TRUE	FALSE	TRUE	TRUE	TRUE	FALSE	FALSE	a rare species was spotted in the area & I wanted to know if it was in my backyard prairie	No	Yes - some;life-long birdwatcher, degree in wildlife ecology, participating in other nature related citizen's science projects	Yes, active;local Audubon, bluebird restoration assoc of wisc, volunteer at local wildlife rehab center, kestrel nestbox through The Peregrine Fund	55 - 64	Wisconsin	Suburban	Master's degree		i like the species verification. i like learning how to identify bumble bees using the key and photos
80	2018/01/24 2:21:26 PM EST	I consent.	Eastern Region - United States: East of the Mississippi | Canada: East of Ontario (including Ontario)	1 year	Sometimes	Less than 10	No	Not confident	Yes	Recreational learning/Family activity		FALSE	FALSE	FALSE	FALSE	FALSE	FALSE	FALSE	FALSE	TRUE		No	No - none	No	45 - 54	Minnesota	Suburban	Some college/university		Help identifying bees
81	2018/01/24 2:21:56 PM EST	I consent.	Eastern Region - United States: East of the Mississippi | Canada: East of Ontario (including Ontario)	1 year	Rarely	Less than 10	No	Unsure	I don't know	To contribute to scientific data collection;I want to learn what species are on my property;I want to learn how to identify the biodiversity in my region;Participation in special events (e.g. Great Canadian Bumble Bee Count; Bioblitz);I have a personal interest in bumble bees;I'm worried about bees and want to help save them;To share the uncommon or rare species I find;Recreational learning/Famil…		TRUE	TRUE	TRUE	TRUE	TRUE	TRUE	TRUE	FALSE	TRUE		No	No - none	No	45 - 54	Pennsylvania	Suburban	College graduate	The issues	The bees	I like this info on bees
82	2018/01/24 2:23:44 PM EST	I consent.	Eastern Region - United States: East of the Mississippi | Canada: East of Ontario (including Ontario)	2 years	Rarely	10-20	Yes	Confident	Maybe	To contribute to scientific data collection;I have a personal interest in bumble bees;I'm worried about bees and want to help save them;To share the uncommon or rare species I find		TRUE	FALSE	FALSE	FALSE	TRUE	TRUE	TRUE	FALSE	FALSE		No	Yes - many	Yes, active	65 - 74	Illinois	Rural	College graduate	I do not find the site easy to navigate. Its hard to find things.	Seeing other peoples' photo submissions with ID	I post most of my observations to Beespotter. I only post to Bumblebeewatch for bees found outside of the Beespotter area.
83	2018/01/24 2:23:49 PM EST	I consent.	Eastern Region - United States: East of the Mississippi | Canada: East of Ontario (including Ontario)	4 years	Only if it is a rare or uncommon species	Less than 10	Yes	Somewhat confident	Maybe	To contribute to scientific data collection;I have a personal interest in bumble bees;I'm worried about bees and want to help save them;To share the uncommon or rare species I find		TRUE	FALSE	FALSE	FALSE	TRUE	TRUE	TRUE	FALSE	FALSE		Informal training only	Yes - some;Not formal training, but some skills	Yes, active	35 - 44	Illinois	Rural	College graduate			Some of the bees I marked as 'difficult to ID' may be easy, but I don't have any experience with them.
84	2018/01/24 2:25:30 PM EST	I consent.	Western Region - United States: West of the Mississippi | Canada: West of Manitoba (including Manitoba)	3 years	Sometimes	10-20	No	Somewhat confident	Yes	To contribute to scientific data collection;I want to learn what species are on my property;I want to learn how to identify the biodiversity in my region;I have a personal interest in bumble bees;I'm worried about bees and want to help save them;To share the uncommon or rare species I find;Recreational learning/Family activity		TRUE	TRUE	TRUE	FALSE	TRUE	TRUE	TRUE	FALSE	TRUE		No - however, I am a self trained Entomologist (I have been studying for 40+ years). I have a B.S. in Zoology	Yes - many;Birds, mammals, invertebrates, trees, botany, ecology	Yes, active;Conservation Biology	45 - 54	Colorado	Rural	Undergraduate degree	Identify images more often. Ask me for more information if needed.	To see other records in the nation.	Nesting sites should be verified a bit more than they are. What can I do as submitter to improve success? Is there a test to take to become a bit more helpfull?
85	2018/01/24 2:25:36 PM EST	I consent.	Western Region - United States: West of the Mississippi | Canada: West of Manitoba (including Manitoba)	2 years	Rarely	Less than 10	No	Not confident	Yes	To contribute to scientific data collection;I want to learn what species are on my property;I want to learn how to identify the biodiversity in my region;I have a personal interest in bumble bees;I'm worried about bees and want to help save them;Recreational learning/Family activity		TRUE	TRUE	TRUE	FALSE	TRUE	TRUE	FALSE	FALSE	TRUE		No	Yes - some	No	55 - 64	Washington	Rural	Master's degree
86	2018/01/24 2:31:18 PM EST	I consent.	Eastern Region - United States: East of the Mississippi | Canada: East of Ontario (including Ontario)	1 year	Sometimes	Less than 10	No	Somewhat confident	Yes	To contribute to scientific data collection;I want to learn what species are on my property;I want to learn how to identify the biodiversity in my region;I'm worried about bees and want to help save them		TRUE	TRUE	TRUE	FALSE	FALSE	TRUE	FALSE	FALSE	FALSE		No	Yes - some	No	55 - 64	Ontario	Rural	College graduate	make the web site easier to use.	seeing what others in my area have seen.
87	2018/01/24 2:31:48 PM EST	I consent.	Eastern Region - United States: East of the Mississippi | Canada: East of Ontario (including Ontario)	2 years	Sometimes	Less than 10	No	Not confident	Yes	To contribute to scientific data collection;I want to learn what species are on my property;I want to learn how to identify the biodiversity in my region;I have a personal interest in bumble bees;I'm worried about bees and want to help save them		TRUE	TRUE	TRUE	FALSE	TRUE	TRUE	FALSE	FALSE	FALSE		No	Yes - some	Yes, active	65 - 74	Ontario	Suburban	College graduate	Canâ€™t think of anything.	In some small way I helping the bumble bee
88	2018/01/24 2:33:03 PM EST	I consent.	Western Region - United States: West of the Mississippi | Canada: West of Manitoba (including Manitoba)	3 years	Sometimes	Less than 10	Yes	Somewhat confident	Yes	To contribute to scientific data collection;I want to learn what species are on my property;I want to learn how to identify the biodiversity in my region;Participation in special events (e.g. Great Canadian Bumble Bee Count; Bioblitz);I have a personal interest in bumble bees;I'm worried about bees and want to help save them;To share the uncommon or rare species I find;Recreational learning/Famil…		TRUE	TRUE	TRUE	TRUE	TRUE	TRUE	TRUE	FALSE	TRUE		Yes	Yes - many	Yes, active	65 - 74	British Columbia	Suburban	Undergraduate degree	need some hands on coaching using bumblebee keys	It exists and changing bumblebee awareness
89	2018/01/24 2:33:05 PM EST	I consent.	Western Region - United States: West of the Mississippi | Canada: West of Manitoba (including Manitoba)	1 year	Sometimes	More than 20	No	Not confident	Yes	To contribute to scientific data collection;I want to learn what species are on my property;I want to learn how to identify the biodiversity in my region;I have a personal interest in bumble bees;I'm worried about bees and want to help save them;To share the uncommon or rare species I find;Recreational learning/Family activity		TRUE	TRUE	TRUE	FALSE	TRUE	TRUE	TRUE	FALSE	TRUE		No	Yes - some;some birds, butterflies, mammals	Yes, active	45 - 54	Idaho	Urban	Master's degree	sometimes photos are duplicated - 3 of the same photo rather than the 3 I uploaded (maybe from the app?); obviously faster feedback would be nice but I understand it is a lot of work!	fun and easy and educational, I love it!	It would be great to have identification workshops for the most common species in an area :) or maybe just a list of the top ten most likely candidates. I guess I have the 5 most common found in my yard but I still struggle to differentiate them.
90	2018/01/24 2:34:51 PM EST	I consent.	Western Region - United States: West of the Mississippi | Canada: West of Manitoba (including Manitoba)	Under 1 year	Rarely	Less than 10	No	Somewhat confident	Yes	To contribute to scientific data collection;I want to learn what species are on my property;I want to learn how to identify the biodiversity in my region;Participation in special events (e.g. Great Canadian Bumble Bee Count; Bioblitz);I'm worried about bees and want to help save them		TRUE	TRUE	TRUE	TRUE	FALSE	TRUE	FALSE	FALSE	FALSE		No	Yes - some	Yes, active	65 - 74	British Columbia	Suburban	Some college/university	after reading who checks the images I understand more about the programme. But it would be appreciated if one received a response (ie - picture received) when I send you something.	learning about these incredible creatures	the requirement to say if it was difficult to identify a species from a photograph was puzeling to me - I photograph the creatures and find them online - I hope - my middle of the road answers were ok. We have planted many plants to entice bees to our property and found that even though other gardeners say last year was bad for pollination - our garden was great. -
91	2018/01/24 2:35:54 PM EST	I consent.	Western Region - United States: West of the Mississippi | Canada: West of Manitoba (including Manitoba)	Under 1 year	Rarely	Less than 10	Yes	Somewhat confident	I don't know	To contribute to scientific data collection;I want to learn what species are on my property;I have a personal interest in bumble bees;I'm worried about bees and want to help save them		TRUE	TRUE	FALSE	FALSE	TRUE	TRUE	FALSE	FALSE	FALSE		No	Yes - some	Yes, active	65 - 74	Colorado	Suburban	Some college/university	Provide information on types and plantings that will help the bumble bees	Learning
92	2018/01/24 2:36:31 PM EST	I consent.	Eastern Region - United States: East of the Mississippi | Canada: East of Ontario (including Ontario)	2 years	Sometimes	Less than 10	Yes	Somewhat confident	Yes	I have a personal interest in bumble bees;I'm worried about bees and want to help save them		FALSE	FALSE	FALSE	FALSE	TRUE	TRUE	FALSE	FALSE	FALSE		No	Yes - some	No	25 - 34	Ontario	Suburban	College graduate		Watching out for bumblebees
93	2018/01/24 2:41:34 PM EST	I consent.	Eastern Region - United States: East of the Mississippi | Canada: East of Ontario (including Ontario)	2 years	Sometimes	Less than 10	No	Not confident	Yes	I want to learn what species are on my property;I'm worried about bees and want to help save them		FALSE	TRUE	FALSE	FALSE	FALSE	TRUE	FALSE	FALSE	FALSE		No	Yes - some	No	65 - 74	Ontario	Suburban	PhD	More detailed guidelines for identifying different bees	Learning about local species
94	2018/01/24 2:42:24 PM EST	I consent.	Western Region - United States: West of the Mississippi | Canada: West of Manitoba (including Manitoba)	1 year	Rarely	Less than 10	No	Not confident	Yes	I want to learn what species are on my property;I have a personal interest in bumble bees;I'm worried about bees and want to help save them		FALSE	TRUE	FALSE	FALSE	TRUE	TRUE	FALSE	FALSE	FALSE		No	No - none	No	55 - 64	Minnesota	Suburban	Undergraduate degree	try to make it a little easier to understand how to submit photos & the process for identification	It was great to hear about the species in my yard, and receive advice on how to keep them healthy.
95	2018/01/24 2:42:41 PM EST	I consent.	Eastern Region - United States: East of the Mississippi | Canada: East of Ontario (including Ontario)	2 years	Sometimes	More than 20	Yes	Not confident	Maybe	To contribute to scientific data collection;I want to learn what species are on my property;I have a personal interest in bumble bees;I'm worried about bees and want to help save them;To share the uncommon or rare species I find		TRUE	TRUE	FALSE	FALSE	TRUE	TRUE	TRUE	FALSE	FALSE		No	Yes - some	Yes, active	65 - 74	New York	Suburban	PhD		I like learning about the species I have in my yard and having ID verified by experts	I'm not sure how often you want submissions - each time I see a particular kind of bumble bee or only when it's a different species than I've seen before
96	2018/01/24 2:43:44 PM EST	I consent.	Western Region - United States: West of the Mississippi | Canada: West of Manitoba (including Manitoba)	2 years	Rarely	Less than 10	No	Not confident	Yes	To contribute to scientific data collection;I want to learn what species are on my property;I want to learn how to identify the biodiversity in my region;I have a personal interest in bumble bees		TRUE	TRUE	TRUE	FALSE	TRUE	FALSE	FALSE	FALSE	FALSE		No	Yes - many	No	55 - 64	Alberta	Suburban	Undergraduate degree
97	2018/01/24 2:46:07 PM EST	I consent.	Western Region - United States: West of the Mississippi | Canada: West of Manitoba (including Manitoba)	Under 1 year	Sometimes	Less than 10	Yes	Confident	Yes	To contribute to scientific data collection;I want to learn what species are on my property;I want to learn how to identify the biodiversity in my region;I have a personal interest in bumble bees;I'm worried about bees and want to help save them;To share the uncommon or rare species I find;Recreational learning/Family activity		TRUE	TRUE	TRUE	FALSE	TRUE	TRUE	TRUE	FALSE	TRUE		No	Yes - many;Natural Gardener, Widllife Tracking, Metro Naturalist	Yes, past	55 - 64	Oregon	Suburban	High school diploma or equivalency	Nothing comes to mind.	Ability to ID unknown species. Helping in the study of bee populations.
98	2018/01/24 2:51:30 PM EST	I consent.	Eastern Region - United States: East of the Mississippi | Canada: East of Ontario (including Ontario)	Under 1 year	Rarely	Less than 10	No	Not confident	Yes	To contribute to scientific data collection;I want to learn how to identify the biodiversity in my region;I'm worried about bees and want to help save them;Recreational learning/Family activity		TRUE	FALSE	TRUE	FALSE	FALSE	TRUE	FALSE	FALSE	TRUE		No	Yes - some	Yes, past	65 - 74	Tennessee	Suburban	Post-doctoral training	I struggle to get a good photo of bumble bees. Suggestions/advice!	Learn about the bumble bees in my area.	I would have submitted more entries, but found it very difficult to capture photos -- the bees move too quickly!
99	2018/01/24 2:54:09 PM EST	I consent.	Eastern Region - United States: East of the Mississippi | Canada: East of Ontario (including Ontario)	1 year	Rarely	Less than 10	No	Not confident	Yes	I want to learn what species are on my property;I want to learn how to identify the biodiversity in my region;I have a personal interest in bumble bees;I'm worried about bees and want to help save them		FALSE	TRUE	TRUE	FALSE	TRUE	TRUE	FALSE	FALSE	FALSE		No	No - none	No	45 - 54	Ohio	Suburban	College graduate			Thank you for everything you are doing!
100	2018/01/24 2:56:02 PM EST	I consent.	Eastern Region - United States: East of the Mississippi | Canada: East of Ontario (including Ontario)	1 year	Sometimes	Less than 10	No	Not confident	I don't know	To contribute to scientific data collection;I want to learn what species are on my property;I want to learn how to identify the biodiversity in my region;I'm worried about bees and want to help save them;To share the uncommon or rare species I find;Recreational learning/Family activity		TRUE	TRUE	TRUE	FALSE	FALSE	TRUE	TRUE	FALSE	TRUE		No	Yes - some	Yes, active	45 - 54	Massachusetts	Suburban	Post-doctoral training
101	2018/01/24 2:58:43 PM EST	I consent.	Western Region - United States: West of the Mississippi | Canada: West of Manitoba (including Manitoba)	Under 1 year	Rarely	Less than 10	Yes	Somewhat confident	I don't know	To contribute to scientific data collection;I want to learn what species are on my property;I want to learn how to identify the biodiversity in my region;I'm worried about bees and want to help save them		TRUE	TRUE	TRUE	FALSE	FALSE	TRUE	FALSE	FALSE	FALSE		No	Yes - many	Yes, active	65 - 74	Idaho	Rural	PhD	I'd work shop, video, other guides	Just starting to use. Need more instructions.	looking forward to learning more
102	2018/01/24 3:01:46 PM EST	I consent.	Eastern Region - United States: East of the Mississippi | Canada: East of Ontario (including Ontario)	Under 1 year	Only if it is a rare or uncommon species	Less than 10	Yes	Somewhat confident	I don't know	To contribute to scientific data collection;To share the uncommon or rare species I find		TRUE	FALSE	FALSE	FALSE	FALSE	FALSE	TRUE	FALSE	FALSE		No	Yes - many	Yes, active	12-17	Minnesota	Suburban	Some high school
103	2018/01/24 3:03:32 PM EST	I consent.	Eastern Region - United States: East of the Mississippi | Canada: East of Ontario (including Ontario)	Under 1 year	Sometimes	Less than 10	Yes	Somewhat confident	Yes	To contribute to scientific data collection;I want to learn what species are on my property;I want to learn how to identify the biodiversity in my region;I have a personal interest in bumble bees;I'm worried about bees and want to help save them		TRUE	TRUE	TRUE	FALSE	TRUE	TRUE	FALSE	FALSE	FALSE		entomology BS degree	Yes - some	No	35 - 44	Minnesota	Rural	Undergraduate degree	photos of actual bees included in identification process	it is very user friendly and easy to use	I LOVE BBW and I can't wait until the bumble bees emerge this year so I can keep participating!
104	2018/01/24 3:06:20 PM EST	I consent.	Eastern Region - United States: East of the Mississippi | Canada: East of Ontario (including Ontario)	3 years	Sometimes	10-20	No	Somewhat confident	Maybe	To contribute to scientific data collection;Recreational learning/Family activity		TRUE	FALSE	FALSE	FALSE	FALSE	FALSE	FALSE	FALSE	TRUE		No	No - none	No	55 - 64	Nova Scotia	Rural	Some college/university	More descriptive pictures	Good use for my photos
105	2018/01/24 3:07:00 PM EST	I consent.	Eastern Region - United States: East of the Mississippi | Canada: East of Ontario (including Ontario)	3 years	Rarely	Less than 10	Yes	Not confident	Maybe	To contribute to scientific data collection;I want to learn what species are on my property;I want to learn how to identify the biodiversity in my region;I'm worried about bees and want to help save them		TRUE	TRUE	TRUE	FALSE	FALSE	TRUE	FALSE	FALSE	FALSE		No	Yes - some	Yes, active	55 - 64	Minnesota	Urban	College graduate	More frequent communication		I think you are doing an awsome job!
106	2018/01/24 3:09:29 PM EST	I consent.	Western Region - United States: West of the Mississippi | Canada: West of Manitoba (including Manitoba)	2 years	Rarely	Less than 10	Yes	Not confident	Yes	To contribute to scientific data collection;I want to learn what species are on my property;I want to learn how to identify the biodiversity in my region;I have a personal interest in bumble bees;I'm worried about bees and want to help save them;To share the uncommon or rare species I find		TRUE	TRUE	TRUE	FALSE	TRUE	TRUE	TRUE	FALSE	FALSE		No	Yes - some;My main interest is native plants of our prairies.	Yes, active;I am a member of several native plant societies, and have served on the boards of organizations at the regional and state level as well as one in a neighboring state.	65 - 74	Iowa	Rural	Master's degree	I think you are doing fine.	I learn more and I also feel like I am contributing to much needed info.	On the previous page I clicked all as N/A as I would need assistance with all and could not differentiate which would be the most difficult. Change my responses if t hey should have been most difficult.
107	2018/01/24 3:13:10 PM EST	I consent.	Eastern Region - United States: East of the Mississippi | Canada: East of Ontario (including Ontario)	2 years	Rarely	Less than 10	No	Not confident	No	To contribute to scientific data collection;I want to learn how to identify the biodiversity in my region;I'm worried about bees and want to help save them;To share the uncommon or rare species I find		TRUE	FALSE	TRUE	FALSE	FALSE	TRUE	TRUE	FALSE	FALSE		No	Yes - many	Yes, active	55 - 64	Indiana	Suburban	Master's degree	I never got confirmation of my identification and only ever seem to find carpenter bees and one other species.	would like to contribute to science	To take the survey, I had to look up all of the pictures. Many do not have photos, so it's hard to know if they could be identifies that way. The ones I see in the field all look the same and I cannot match them to the drawings.
108	2018/01/24 3:13:31 PM EST	I consent.	Eastern Region - United States: East of the Mississippi | Canada: East of Ontario (including Ontario)	4 years	Rarely	Less than 10	No	Somewhat confident	Yes	To contribute to scientific data collection;I want to learn what species are on my property;I want to learn how to identify the biodiversity in my region;I have a personal interest in bumble bees;I'm worried about bees and want to help save them;To share the uncommon or rare species I find		TRUE	TRUE	TRUE	FALSE	TRUE	TRUE	TRUE	FALSE	FALSE		No	Yes - some	I am a volunteer Environmental Educator	55 - 64	North Carolina	Suburban	College graduate	Perhaps maps of location of species	That I am helping!
109	2018/01/24 3:13:45 PM EST	I consent.	Eastern Region - United States: East of the Mississippi | Canada: East of Ontario (including Ontario)	2 years	Rarely	Less than 10	No	Somewhat confident	I don't know	I want to learn what species are on my property;I have a personal interest in bumble bees;I'm worried about bees and want to help save them		FALSE	TRUE	FALSE	FALSE	TRUE	TRUE	FALSE	FALSE	FALSE		No	Yes - some	No	45 - 54	Ontario	Urban	Undergraduate degree
110	2018/01/24 3:14:32 PM EST	I consent.	Eastern Region - United States: East of the Mississippi | Canada: East of Ontario (including Ontario)	2 years	Sometimes	Less than 10	No	Not confident	Maybe	To contribute to scientific data collection;I want to learn what species are on my property;I want to learn how to identify the biodiversity in my region;I have a personal interest in bumble bees;I'm worried about bees and want to help save them;Recreational learning/Family activity		TRUE	TRUE	TRUE	FALSE	TRUE	TRUE	FALSE	FALSE	TRUE		No	Yes - some	Yes, active;Yes, past	65 - 74	Maryland	Suburban	Master's degree	Tips on getting good photos with a cell phone	Learning about bees and hoping to help them. 2 years ago I saw bees nesting in the ground in front of my house and had never seen this before. Very exciting to watch them come and go.	I have poor identification skills but hope I can help. You donâ€™t have to travel to see something new!
111	2018/01/24 3:15:33 PM EST	I consent.	Eastern Region - United States: East of the Mississippi | Canada: East of Ontario (including Ontario)	1 year	Sometimes	10-20	Yes	Not confident	Yes	To contribute to scientific data collection;Participation in special events (e.g. Great Canadian Bumble Bee Count; Bioblitz);I have a personal interest in bumble bees;I'm worried about bees and want to help save them		TRUE	FALSE	FALSE	TRUE	TRUE	TRUE	FALSE	FALSE	FALSE		No	Yes - some;Some bird and amphibian ID skills, partly as a result of volunteering for TRCA's terrestrial volunteer monitoring programme (recently canned, alas, for "budgetary reasons") for the last three years. Also have volunteered for a different TRCA programme, road ecology, for last 2 years which also involved some wildlife ID learning.	Yes, active;Ontario Nature	55 - 64	Ontario	Urban	PhD	I thought it was generally great. Sorry I didn't participate last year because it sort of fell off my radar; don't recall getting a 2017 reminder. Reducing the lead time between ID and acknowledgment, although I know that may be problematic. I did also get at least one ID confirmation that was for a bee I hadn't ID'ed, so some sort of wires got crossed somewhere.	I like the whole concept. I like the simplicity of it. I like the process and the simple head-then-thorax-then-abdomen ID format. I love the fact that people all over the continent can do it.	Keep up the good work...as an ex-beekeeper I'm all in favour of anything that has the potential to help us help bees, bumble or otherwise.
112	2018/01/24 3:21:31 PM EST	I consent.	Western Region - United States: West of the Mississippi | Canada: West of Manitoba (including Manitoba)	Under 1 year	Only if it is a rare or uncommon species	Less than 10	No	Very confident	Yes	To contribute to scientific data collection;I want to learn what species are on my property;I want to learn how to identify the biodiversity in my region;I have a personal interest in bumble bees;I'm worried about bees and want to help save them;To share the uncommon or rare species I find;Recreational learning/Family activity		TRUE	TRUE	TRUE	FALSE	TRUE	TRUE	TRUE	FALSE	TRUE		No	No - none	National Garden Clubs	65 - 74	Missouri	Rural	Undergraduate degree	I have no suggestions at this time.	I enjoy watching the bees and attempting to identify each new species. I feel that is important to verify their existence in varying areas of North America.	I have just recently moved from California and am looking forward to our spring when I expect to see many different bumble bees and other native bees in our Ozark area.
113	2018/01/24 3:24:21 PM EST	I consent.	Western Region - United States: West of the Mississippi | Canada: West of Manitoba (including Manitoba)	1 year	Rarely	Less than 10	No	Not confident	Maybe	To contribute to scientific data collection;I'm worried about bees and want to help save them		TRUE	FALSE	FALSE	FALSE	FALSE	TRUE	FALSE	FALSE	FALSE		No	Yes - some;Birds, dragonflies	Yes, active	55 - 64	British Columbia	Suburban	Master's degree	Easier uploading of photos	Helps with ID
114	2018/01/24 3:26:14 PM EST	I consent.	Western Region - United States: West of the Mississippi | Canada: West of Manitoba (including Manitoba)	2 years	Rarely	Less than 10	No	Unsure	Yes	To contribute to scientific data collection;I want to learn what species are on my property;I want to learn how to identify the biodiversity in my region;I have a personal interest in bumble bees;I'm worried about bees and want to help save them		TRUE	TRUE	TRUE	FALSE	TRUE	TRUE	FALSE	FALSE	FALSE		No	Yes - some	Yes, past	45 - 54	Saskatchewan	Urban	Professional degree	I'd like to know if the pictures I submitted were useful. I submitted them summer 2016, but did not get a response and the I forgot about the whole thing ... so to do it again, would mean re-learning.	I rarely use it - but I did like submitting.	I think I did identify the species of bee that is in our yard, but I've forgotten the name of it - which is why I selected n/a for the previous question about how hard/easy it is to ID species
115	2018/01/24 3:26:30 PM EST	I consent.	Western Region - United States: West of the Mississippi | Canada: West of Manitoba (including Manitoba)	Under 1 year	Rarely	Less than 10	No	Somewhat confident	Yes	To contribute to scientific data collection;I want to learn how to identify the biodiversity in my region;I have a personal interest in bumble bees;I'm worried about bees and want to help save them;Recreational learning/Family activity		TRUE	FALSE	TRUE	FALSE	TRUE	TRUE	FALSE	FALSE	TRUE		No	Yes - many	Yes, active	65 - 74	Washington	Urban	Some college/university	The App is cumbersome and hard to understand. It could use INaturalist as a guide to be easier to navigate.		You should do the survey in summer. I forgot everything I learned last summer already. : )
116	2018/01/24 3:31:58 PM EST	I consent.	Eastern Region - United States: East of the Mississippi | Canada: East of Ontario (including Ontario)	Under 1 year	Often	More than 50	No	Somewhat confident	Yes	To contribute to scientific data collection;I want to learn what species are on my property;I want to learn how to identify the biodiversity in my region;I have a personal interest in bumble bees;I'm worried about bees and want to help save them		TRUE	TRUE	TRUE	FALSE	TRUE	TRUE	FALSE	FALSE	FALSE		No	Yes - some	No	65 - 74	Michigan	Urban	Undergraduate degree	Quicker verification / expert identification would help my identification skills and make me a better collector.	Iâ€™ve learned a lot about bumblebee species in at least two areas of the USâ€”Southwestern Michigan and Coastal Oregon. I was inspired to read several books about bumblebees. And photographing bumblebees gave my hikes and bike rides in rural Michigan new purpose.
117	2018/01/24 3:37:34 PM EST	I consent.	Western Region - United States: West of the Mississippi | Canada: West of Manitoba (including Manitoba)	2 years	Sometimes	10-20	Yes	Not confident	Yes	To contribute to scientific data collection;I want to learn how to identify the biodiversity in my region;I have a personal interest in bumble bees		TRUE	FALSE	TRUE	FALSE	TRUE	FALSE	FALSE	FALSE	FALSE		No	Yes - some	Yes, active	55 - 64	Oregon	Rural	Some college/university	More pictures of examples in the ID section	I like the new phone app because it keeps track of gps and time of photo stamp.	From year to year Iâ€™m unsure if I should include the very common bees for any one location or if I should include more than one sighting per year and location. It has helped me improve my bee watching skills.
118	2018/01/24 3:43:05 PM EST	I consent.	Eastern Region - United States: East of the Mississippi | Canada: East of Ontario (including Ontario)	2 years	Sometimes	Less than 10	No	Very confident	Yes	To contribute to scientific data collection;I want to learn what species are on my property;I want to learn how to identify the biodiversity in my region;I have a personal interest in bumble bees;I'm worried about bees and want to help save them;To share the uncommon or rare species I find;Recreational learning/Family activity;To help convince people to plant native plants		TRUE	TRUE	TRUE	FALSE	TRUE	TRUE	TRUE	FALSE	TRUE	To help convince people to plant native plants	No	Butterflies	Yes, active;West Cook Wild Ones	45 - 54	Illinois	Urban	Master's degree	Quicker turnaround for identification	Being able to contribute to data and learn about Bumblebees. The App is nice too! I also feel hopeful that there is more of a connection between science and laypeople.
119	2018/01/24 3:43:26 PM EST	I consent.	Eastern Region - United States: East of the Mississippi | Canada: East of Ontario (including Ontario)	3 years	Rarely	10-20	No	Somewhat confident	Yes	To contribute to scientific data collection;I want to learn what species are on my property;I want to learn how to identify the biodiversity in my region;I have a personal interest in bumble bees;I'm worried about bees and want to help save them;To share the uncommon or rare species I find;Recreational learning/Family activity		TRUE	TRUE	TRUE	FALSE	TRUE	TRUE	TRUE	FALSE	TRUE		No	Yes - some;Birdwatching	No	65 - 74	Minnesota	Suburban	College graduate			I love being part of bumblebee watch despite my declining eyesight.
120	2018/01/24 3:48:37 PM EST	I consent.	Eastern Region - United States: East of the Mississippi | Canada: East of Ontario (including Ontario)	1 year	Sometimes	10-20	No	Somewhat confident	Yes	To contribute to scientific data collection;I want to learn what species are on my property;I want to learn how to identify the biodiversity in my region;I'm worried about bees and want to help save them		TRUE	TRUE	TRUE	FALSE	FALSE	TRUE	FALSE	FALSE	FALSE		No	Yes - many	Yes, active	55 - 64	Maine	Rural	Post-doctoral training	I like the drawings as a first cut on names but would like photographic references too.	I like being able to add information when I can, on my schedule.
121	2018/01/24 3:49:05 PM EST	I consent.	Western Region - United States: West of the Mississippi | Canada: West of Manitoba (including Manitoba)	3 years	Rarely	10-20	No	Not confident	Yes	To contribute to scientific data collection;I want to learn what species are on my property;I'm worried about bees and want to help save them		TRUE	TRUE	FALSE	FALSE	FALSE	TRUE	FALSE	FALSE	FALSE		No	Yes - some;I spend a lot of time bird watching and submitting data to ebird. I have also occasinally submitted data to The Lost Ladybug Project, The Great Sunflower Project, and Butterflies and Moths of North America	No	45 - 54	California	Suburban	Undergraduate degree	Most of the "bumble bees" I see are actually carpenter bees, but there isn't a way to designate them as carpenter bees after I make a submission. Should I delete the submission? I'd rather not have to do that after I submitted such cool photos. Maybe have bumble bee "look-alikes" listed also? I did get kind of discouraged when I realized I just had lots of carpenter bees. I hardly ever see a real…	I enjoy being out in nature, making observations, and taking photographs. I enjoy gardening and spending time in my own yard, as well as visiting parks and nature areas. I like having a place to contribute data that I collect. And I like having expert help to identify what I see.	I skipped the previous question about identifying different species because I am very unfamiliar with different species and would find them all difficult to identify. I rarely see real bumble bees at all. I don't even know which are common in my area. All I see in my yard are carpenter bees and honey bees. But if I ever do notice a real bumble bee, I will try to get a photo and submit it to you.
122	2018/01/24 3:51:01 PM EST	I consent.	Western Region - United States: West of the Mississippi | Canada: West of Manitoba (including Manitoba)	Under 1 year	Rarely	Less than 10	No	Not confident	Yes	To contribute to scientific data collection;I want to learn how to identify the biodiversity in my region;I'm worried about bees and want to help save them		TRUE	FALSE	TRUE	FALSE	FALSE	TRUE	FALSE	FALSE	FALSE		No	No - none	No	65 - 74	British Columbia	Urban	Undergraduate degree	Nothing I can think of	The chance to help bees
123	2018/01/24 3:56:26 PM EST	I consent.	Eastern Region - United States: East of the Mississippi | Canada: East of Ontario (including Ontario)	3 years	Often	More than 20	Yes	Somewhat confident	Yes	To contribute to scientific data collection;I want to learn what species are on my property;I want to learn how to identify the biodiversity in my region;I have a personal interest in bumble bees;I'm worried about bees and want to help save them		TRUE	TRUE	TRUE	FALSE	TRUE	TRUE	FALSE	FALSE	FALSE		No	Yes - some	Yes, active	55 - 64	Tennessee	Suburban	Some college/university	a bit faster feedback would be nice :-)	Identify my bumbles. Using mapper to see what is in neighboring areas.	Love you guys! You really helped me focus on assisting bumbles in my habitats. By knowing what I have I have planted their favored plants and really, my gardens rock when it comes to bumbles. Oh, sure, let's have a contest where the winner gets an expert in their gardens for a day in Aug. Oh, please!
124	2018/01/24 4:01:23 PM EST	I consent.	Western Region - United States: West of the Mississippi | Canada: West of Manitoba (including Manitoba)	4 years	Rarely	Less than 10	No	Very confident	Yes	To contribute to scientific data collection;I want to learn what species are on my property;I want to learn how to identify the biodiversity in my region;I have a personal interest in bumble bees;I'm worried about bees and want to help save them;To share the uncommon or rare species I find;Recreational learning/Family activity		TRUE	TRUE	TRUE	FALSE	TRUE	TRUE	TRUE	FALSE	TRUE		No	Yes - some;Plant identification	No	25 - 34	Oregon	Rural	Undergraduate degree	I would appreciate some sort of regional report from the data, perhaps annually. It could describe either gross data collected or trends in BB biodiversity of possible.	It gives me positive identification on my bee observations, so I learn more, and I feel a tangible contribution to native bee conservation.	I find all bee species difficult to identify. I really like the app and am hoping to use it more this spring. Maybe BBW could help users communicate and meet up and do outings. Thank you!
125	2018/01/24 4:03:36 PM EST	I consent.	Eastern Region - United States: East of the Mississippi | Canada: East of Ontario (including Ontario)	1 year	Rarely	Less than 10	No	Not confident	I don't know	To contribute to scientific data collection;I want to learn what species are on my property;Participation in special events (e.g. Great Canadian Bumble Bee Count; Bioblitz);I have a personal interest in bumble bees;I'm worried about bees and want to help save them		TRUE	TRUE	FALSE	TRUE	TRUE	TRUE	FALSE	FALSE	FALSE		No	No - none	No	55 - 64	Ontario	Suburban	High school diploma or equivalency
126	2018/01/24 4:07:13 PM EST	I consent.	Eastern Region - United States: East of the Mississippi | Canada: East of Ontario (including Ontario)	2 years	Sometimes	Less than 10	Yes	Unsure	Maybe	To contribute to scientific data collection;I want to learn what species are on my property;I want to learn how to identify the biodiversity in my region;I have a personal interest in bumble bees;I'm worried about bees and want to help save them		TRUE	TRUE	TRUE	FALSE	TRUE	TRUE	FALSE	FALSE	FALSE		No	Yes - some	No	55 - 64	Nova Scotia	Suburban	Master's degree
127	2018/01/24 4:16:23 PM EST	I consent.	Western Region - United States: West of the Mississippi | Canada: West of Manitoba (including Manitoba)	1 year	Rarely	Less than 10	No	Not confident	Yes	To contribute to scientific data collection;I want to learn how to identify the biodiversity in my region;I'm worried about bees and want to help save them;Recreational learning/Family activity		TRUE	FALSE	TRUE	FALSE	FALSE	TRUE	FALSE	FALSE	TRUE		No	Yes - some	No	45 - 54	Oregon	Rural	Master's degree	Android app	information, learning
128	2018/01/24 4:20:00 PM EST	I consent.	Western Region - United States: West of the Mississippi | Canada: West of Manitoba (including Manitoba)	3 years	Often	10-20	No	Confident	Yes	To contribute to scientific data collection;I want to learn what species are on my property;I want to learn how to identify the biodiversity in my region;Participation in special events (e.g. Great Canadian Bumble Bee Count; Bioblitz);I have a personal interest in bumble bees;I'm worried about bees and want to help save them;To share the uncommon or rare species I find		TRUE	TRUE	TRUE	TRUE	TRUE	TRUE	TRUE	FALSE	FALSE		No	Yes - many	Yes, active	55 - 64	British Columbia	Rural	Some college/university	Nothing. It all works for me.	Easy input. Quick results.	Thanks for the opportunity to contribute.
129	2018/01/24 4:21:41 PM EST	I consent.	Eastern Region - United States: East of the Mississippi | Canada: East of Ontario (including Ontario)	2 years	Rarely	Less than 10	Yes	Somewhat confident	Yes	To contribute to scientific data collection;I have a personal interest in bumble bees;I'm worried about bees and want to help save them;To share the uncommon or rare species I find		TRUE	FALSE	FALSE	FALSE	TRUE	TRUE	TRUE	FALSE	FALSE		No	Yes - some;birds (primary); crayfish, odonates	Yes, active;ornithological societies	45 - 54	Virginia	Rural	PhD		I'm a reviewer for and avid user of eBird, and I see BBW as something at least a little similar for bees.	Keep up the good work.
130	2018/01/24 4:24:18 PM EST	I consent.	Western Region - United States: West of the Mississippi | Canada: West of Manitoba (including Manitoba)	2 years	Sometimes	More than 50	No	Somewhat confident	Yes	To contribute to scientific data collection;I want to learn what species are on my property;I want to learn how to identify the biodiversity in my region;I have a personal interest in bumble bees;I'm worried about bees and want to help save them;To share the uncommon or rare species I find		TRUE	TRUE	TRUE	FALSE	TRUE	TRUE	TRUE	FALSE	FALSE		No	Yes - many	Yes, active	65 - 74	Oregon	Suburban	Some college/university	Present quarterly Homepage updates on current status of BBW reviews of submissions. Present pages with Advanced details on bumblebee photography, and relevant links to capture and photography aids. Expand BBW review capabilities beyond 3 photo limit, so users can also include side-view photos. Present page for users on how to possibly manage their BBW submissions on home electronic resources.	Its extremely important to monitor wildlife populations, and BBW is the best method for doing that with North American bumblebees.	Really important to keep us submitters, more up to date on BBW user submissions. I have gotten friends to submit to BBW, but when they don't get info back for over a year on their submissions, they lose interest in continuing. Heck, even me, I wonder sometimes. Due to not getting any reviews of some of my 6-2016 submissions, in much of 2017, I was looking for BBW and web info to see if BBW was ye…
131	2018/01/24 4:25:37 PM EST	I consent.	Western Region - United States: West of the Mississippi | Canada: West of Manitoba (including Manitoba)	2 years	Sometimes	Less than 10	No	Confident	Yes	To contribute to scientific data collection;I want to learn what species are on my property;I want to learn how to identify the biodiversity in my region;I have a personal interest in bumble bees		TRUE	TRUE	TRUE	FALSE	TRUE	FALSE	FALSE	FALSE	FALSE		Yes	Yes - some	Yes, active	45 - 54	Saskatchewan	Rural	Undergraduate degree		Learning
132	2018/01/24 4:32:15 PM EST	I consent.	Eastern Region - United States: East of the Mississippi | Canada: East of Ontario (including Ontario)	1 year	Rarely	Less than 10	Yes	Not confident	I don't know	I'm worried about bees and want to help save them		FALSE	FALSE	FALSE	FALSE	FALSE	TRUE	FALSE	FALSE	FALSE		No	Yes - some	Yes, active	55 - 64	Florida	Suburban	Undergraduate degree	I'm not sure, but I am overwhelmed with all sorts of email and find it hard to focus on this. Perhaps a downloadable icon? for the desktop that can be clicked on easily to go to the site for interesting observations. Some groups have this (Jacquie Lawson cards) and it may make checking in easier.	I haven't had much of a chance to participate. I tried taking some photos of my bees, but they were less than great.
133	2018/01/24 4:33:47 PM EST	I consent.	Eastern Region - United States: East of the Mississippi | Canada: East of Ontario (including Ontario)	Under 1 year	Only if it is a rare or uncommon species	Less than 10	Yes	Somewhat confident	Yes	To contribute to scientific data collection;I want to learn how to identify the biodiversity in my region;I have a personal interest in bumble bees;I'm worried about bees and want to help save them		TRUE	FALSE	TRUE	FALSE	TRUE	TRUE	FALSE	FALSE	FALSE		No	Yes - some;B.S. Zoology Penn State 1971	Yes, active;Penn State Master Gardeners	65 - 74	Pennsylvania	Suburban	Undergraduate degree	Let me know results of survey as it progresses	Seeing my photos appreciated by others	I'm participating in a Pollinator preference survey with MG's. This program has helped developed some ID skills also. Paid a visit to CMNH bee collection...it was overwhelming. Taxonomy is difficult!!
134	2018/01/24 4:36:36 PM EST	I consent.	Western Region - United States: West of the Mississippi | Canada: West of Manitoba (including Manitoba)	2 years	Sometimes	Less than 10	Yes	Somewhat confident	No	To contribute to scientific data collection;I want to learn what species are on my property;I have a personal interest in bumble bees		TRUE	TRUE	FALSE	FALSE	TRUE	FALSE	FALSE	FALSE	FALSE		No	Yes - many	No	55 - 64	Minnesota	Rural	College graduate
135	2018/01/24 4:41:54 PM EST	I consent.	Eastern Region - United States: East of the Mississippi | Canada: East of Ontario (including Ontario)	Under 1 year	Rarely	Less than 10	Yes	Not confident	Yes	To contribute to scientific data collection;I want to learn what species are on my property;I want to learn how to identify the biodiversity in my region;I'm worried about bees and want to help save them;Recreational learning/Family activity		TRUE	TRUE	TRUE	FALSE	FALSE	TRUE	FALSE	FALSE	TRUE		No	Yes - many;professional gardener - extensive plant and a lesser amount of insect id.	No	55 - 64	Ontario	Urban	College graduate		It gave me a chance to be involved.
136	2018/01/24 4:53:00 PM EST	I consent.	Eastern Region - United States: East of the Mississippi | Canada: East of Ontario (including Ontario)	2 years	Rarely	Less than 10	No	Not confident	Yes	To contribute to scientific data collection;I want to learn what species are on my property;I'm worried about bees and want to help save them;To share the uncommon or rare species I find		TRUE	TRUE	FALSE	FALSE	FALSE	TRUE	TRUE	FALSE	FALSE		No	Yes - some;Birds, fish, plants	Yes, active;Yes, past;Audubon, Nature conservancy, Ducks Unlimited	65 - 74	Florida	Suburban	PhD		Helping save pollinators, biodiversity
137	2018/01/24 5:01:28 PM EST	I consent.	Western Region - United States: West of the Mississippi | Canada: West of Manitoba (including Manitoba)	2 years	Rarely	Less than 10	No	Not confident	Yes	I have a personal interest in bumble bees;I'm worried about bees and want to help save them		FALSE	FALSE	FALSE	FALSE	TRUE	TRUE	FALSE	FALSE	FALSE		No	Yes - some;Micro fossils	No	65 - 74	Saskatchewan	Urban	PhD	Make it like the plant identification app just take a picture and the app tells you what species it is	It exists
138	2018/01/24 5:10:48 PM EST	I consent.	Western Region - United States: West of the Mississippi | Canada: West of Manitoba (including Manitoba)	3 years	Sometimes	Less than 10	Yes	Somewhat confident	Maybe	To contribute to scientific data collection;I want to learn what species are on my property;I want to learn how to identify the biodiversity in my region;Participation in special events (e.g. Great Canadian Bumble Bee Count; Bioblitz);I have a personal interest in bumble bees;I'm worried about bees and want to help save them;To share the uncommon or rare species I find		TRUE	TRUE	TRUE	TRUE	TRUE	TRUE	TRUE	FALSE	FALSE		No	Yes - some;birds, mammals, butterflies, moths, some other insect families	Yes, active;Yes, past;nature interpreter	55 - 64	Saskatchewan	Urban	College graduate		the species diagrams and floral associations are most helpful.
139	2018/01/24 5:17:42 PM EST	I consent.	Eastern Region - United States: East of the Mississippi | Canada: East of Ontario (including Ontario)	2 years	Only if it is a rare or uncommon species	10-20	No	Somewhat confident	Maybe	To contribute to scientific data collection;I want to learn what species are on my property;I want to learn how to identify the biodiversity in my region;I'm worried about bees and want to help save them;To share the uncommon or rare species I find;Recreational learning/Family activity		TRUE	TRUE	TRUE	FALSE	FALSE	TRUE	TRUE	FALSE	TRUE		No	No - just bumble bees;I am also fairly knowledgeable on native plants.	Yes, active;I joined a few bee and native plant groups on Facebook.	25 - 34	Iowa	Urban	College graduate	Fewer sightings that never get either confirmed or rejected.	Feeling like I contributed. I noticed that the USFWS must pull data from BBW because the range map for RPBBs in my town is clearly based on my sightings.	Thank you for the work you do! Please let me know if there is some other way I can contribute.
140	2018/01/24 5:19:06 PM EST	I consent.	Eastern Region - United States: East of the Mississippi | Canada: East of Ontario (including Ontario)	1 year	Rarely	Less than 10	No	Not confident	No	I haven't submitted any yet, and may never get to it		FALSE	FALSE	FALSE	FALSE	FALSE	FALSE	FALSE	FALSE	FALSE	I haven't submitted any yet, and may never get to it	No	Yes - some	No	65 - 74	Michigan	Rural	Trade, technical, or vocational training
141	2018/01/24 5:27:33 PM EST	I consent.	Eastern Region - United States: East of the Mississippi | Canada: East of Ontario (including Ontario)	2 years	Rarely	10-20	No	Somewhat confident	Yes	To contribute to scientific data collection;I want to learn what species are on my property;I have a personal interest in bumble bees;I'm worried about bees and want to help save them;Recreational learning/Family activity		TRUE	TRUE	FALSE	FALSE	TRUE	TRUE	FALSE	FALSE	TRUE		No	Yes - some	No	45 - 54	Ohio	Rural	College graduate	n/a at this time	getting my identifications confirmed!
142	2018/01/24 5:40:54 PM EST	I consent.	Eastern Region - United States: East of the Mississippi | Canada: East of Ontario (including Ontario)	2 years	Sometimes	More than 20	No	Somewhat confident	Yes	To contribute to scientific data collection;I want to learn how to identify the biodiversity in my region;Participation in special events (e.g. Great Canadian Bumble Bee Count; Bioblitz);I have a personal interest in bumble bees;I'm worried about bees and want to help save them;Recreational learning/Family activity		TRUE	FALSE	TRUE	TRUE	TRUE	TRUE	FALSE	FALSE	TRUE		training to participate in bbw	No - none	Yes, active	55 - 64	Ontario	Urban	College graduate	A way to share files or look at friends files and discuss photos and species id. Maybe there is a way already to do this.	It's organized nicely and easy to use, ability to upload photos, option to correct data submitted, magnification of photo, identification by looking at 3 bee features ruling out species based on features, comments by scientists such as, 'this is a male, see the large eyes and long antennae' !	Thank you to scientists who do research and look at ways to prevent the decline of species like bumble bees. It feels good to contribute even in a small way. An environment that is good for bumble bees will be good for humans. We are all connected!
143	2018/01/24 5:46:55 PM EST	I consent.	Western Region - United States: West of the Mississippi | Canada: West of Manitoba (including Manitoba)	4 years	Sometimes	10-20	No	Somewhat confident	Yes	To contribute to scientific data collection;I want to learn what species are on my property;I want to learn how to identify the biodiversity in my region;I have a personal interest in bumble bees;I'm worried about bees and want to help save them;To share the uncommon or rare species I find;Recreational learning/Family activity		TRUE	TRUE	TRUE	FALSE	TRUE	TRUE	TRUE	FALSE	TRUE		No	Yes - some	Yes, active	55 - 64	California	Suburban	College graduate	More rapid identification. Like the app a lot!	The excotement of contributing to research and helping these unique and important invertebrates	Divide time between suburban Southern California and rural Southern Oregon
144	2018/01/24 5:49:02 PM EST	I consent.	Western Region - United States: West of the Mississippi | Canada: West of Manitoba (including Manitoba)	4 years	Only if it is a rare or uncommon species	Less than 10	No	Confident	Yes	To contribute to scientific data collection;I want to learn what species are on my property;I want to learn how to identify the biodiversity in my region;I'm worried about bees and want to help save them;Recreational learning/Family activity		TRUE	TRUE	TRUE	FALSE	FALSE	TRUE	FALSE	FALSE	TRUE		No	Yes - many	OSU master gardener Vet. 10 years	75 +	Oregon	Urban	College graduate	N/A	the science.	none
145	2018/01/24 5:49:59 PM EST	I consent.	Eastern Region - United States: East of the Mississippi | Canada: East of Ontario (including Ontario)	1 year	Rarely	Less than 10	No	Somewhat confident	Yes	To contribute to scientific data collection;I want to learn what species are on my property;I want to learn how to identify the biodiversity in my region;I have a personal interest in bumble bees;I'm worried about bees and want to help save them		TRUE	TRUE	TRUE	FALSE	TRUE	TRUE	FALSE	FALSE	FALSE		No	Yes - some;birder for 35 years, butterflies and moths for 5 years	Yes, active;local nature club plus many state and national groups	65 - 74	New Jersey	Suburban	College graduate	1) a page about gardening for bees to get people's attention - then refer to Xerces Society for more info 2) a page with more common bees (with their identifying marks) in each region.	A feeling that I am contributing. Thank you for providing this opportunity.
146	2018/01/24 5:51:40 PM EST	I consent.	Eastern Region - United States: East of the Mississippi | Canada: East of Ontario (including Ontario)	2 years	Sometimes	Less than 10	No	Somewhat confident	Yes	To contribute to scientific data collection;I want to learn what species are on my property;I want to learn how to identify the biodiversity in my region;I'm worried about bees and want to help save them		TRUE	TRUE	TRUE	FALSE	FALSE	TRUE	FALSE	FALSE	FALSE		No	Yes - some	Yes, active	35 - 44	Vermont	Suburban	College graduate
147	2018/01/24 5:53:58 PM EST	I consent.	Eastern Region - United States: East of the Mississippi | Canada: East of Ontario (including Ontario)	1 year	Sometimes	Less than 10	Yes	Confident	Yes	To contribute to scientific data collection;I have a personal interest in bumble bees;I'm worried about bees and want to help save them;To share the uncommon or rare species I find		TRUE	FALSE	FALSE	FALSE	TRUE	TRUE	TRUE	FALSE	FALSE		We did a year long project on native bumble bees in our area and spent a year learning to identify them, including meeting with experts, such as T'ai Roulston, UVA, and Sam Droge	Yes - some	No	45 - 54	Virginia	Suburban	Master's degree	I thought the site was easy to use. I'd like to be able to know what's being done with the data. I'd like to know if any of the data is helpful in saving the bees.	I like being able to see what bumble bees others have posted.
148	2018/01/24 6:00:10 PM EST	I consent.	Eastern Region - United States: East of the Mississippi | Canada: East of Ontario (including Ontario)	2 years	Rarely	10-20	No	Not confident	No	To contribute to scientific data collection;I'm worried about bees and want to help save them		TRUE	FALSE	FALSE	FALSE	FALSE	TRUE	FALSE	FALSE	FALSE		No	No - none	Member, to support, without participating in field activities	65 - 74	Ontario	Urban	Undergraduate degree	It was summer before last that I submitted photos; I remember being somewhat frustrated but not clearly why. I think one issue was that there was a requirement to identify one's submissions as part of the process but the identification help was not helpful enough.	The hope that it will be useful in scientific research that, ultimately, supports biodiversity.
149	2018/01/24 6:07:08 PM EST	I consent.	Eastern Region - United States: East of the Mississippi | Canada: East of Ontario (including Ontario)	Under 1 year	Rarely	Less than 10	No	Not confident	Maybe	To contribute to scientific data collection;I want to learn what species are on my property;I want to learn how to identify the biodiversity in my region;I'm worried about bees and want to help save them		TRUE	TRUE	TRUE	FALSE	FALSE	TRUE	FALSE	FALSE	FALSE		No	Yes - many	No	45 - 54	Ontario	Rural	College graduate	none	great
150	2018/01/24 6:11:02 PM EST	I consent.	Eastern Region - United States: East of the Mississippi | Canada: East of Ontario (including Ontario)	4 years	Sometimes	10-20	Yes	Confident	No	To contribute to scientific data collection;Participation in special events (e.g. Great Canadian Bumble Bee Count; Bioblitz);I have a personal interest in bumble bees;I'm worried about bees and want to help save them;To share the uncommon or rare species I find		TRUE	FALSE	FALSE	TRUE	TRUE	TRUE	TRUE	FALSE	FALSE		Yes	Yes - many;Other bees, insects, and birds	Yes, active;Xerces society, entomological society of America	18 - 24	New Hampshire	Suburban	College graduate	Faster verification please, some of my photos from over a year ago are still not verified. Also the visual species list can be problematic at times as it eliminates individuals with variable color patterns so the right ID doesn't always come up as an option.	Ease of use and friendly design, ability to see records from everyday people instead of just scientists, and how it's helped find rare species.
151	2018/01/24 6:17:56 PM EST	I consent.	Western Region - United States: West of the Mississippi | Canada: West of Manitoba (including Manitoba)	2 years	Sometimes	Less than 10	No	Not confident	I don't know	To contribute to scientific data collection;I want to learn what species are on my property;Participation in special events (e.g. Great Canadian Bumble Bee Count; Bioblitz);I'm worried about bees and want to help save them		TRUE	TRUE	FALSE	TRUE	FALSE	TRUE	FALSE	FALSE	FALSE		No	Ungulates etc. Some birds	No	55 - 64	Saskatchewan	Urban	Some college/university	It would be nice to have the more common subspecies pictures for the specific region listed followed by other potential candidates. I would also appreciate more information to help me determine and identify specific bees.	Nice to see them in the yard. They generally are common in July when the speedwell is bloomimg.	I am not good at identifying the bees because of the speed and angles I find them in while in the yard. I am happy to submit pictures to create a clearer database however.
152	2018/01/24 6:23:16 PM EST	I consent.	Western Region - United States: West of the Mississippi | Canada: West of Manitoba (including Manitoba)	2 years	Sometimes	10-20	No	Not confident	Yes	To contribute to scientific data collection;I want to learn what species are on my property;I have a personal interest in bumble bees;I'm worried about bees and want to help save them;To share the uncommon or rare species I find		TRUE	TRUE	FALSE	FALSE	TRUE	TRUE	TRUE	FALSE	FALSE		No	Yes - many;Bird identification; general insect identification;	Yes, active;Fifteen year member of the Pendleton (OR) Bird Club	65 - 74	Oregon	Rural	Master's degree	After my bumble bee submission I often do not get any feedback on my submission. Feedback helps me learn what species I photographed and whether or not I made the correct ID.	I can use my photographic skills for citizen science and learn the names of bumble bees in my area.	I enjoy participation in the program and feel like I am making a contribution to science and to the well-being of our pollinators.
153	2018/01/24 6:28:23 PM EST	I consent.	Western Region - United States: West of the Mississippi | Canada: West of Manitoba (including Manitoba)	3 years	Sometimes	10-20	No	Somewhat confident	Yes	I want to learn how to identify the biodiversity in my region;I have a personal interest in bumble bees;I'm worried about bees and want to help save them;Recreational learning/Family activity		FALSE	FALSE	TRUE	FALSE	TRUE	TRUE	FALSE	FALSE	TRUE		No	Yes - many	Yes, active;I am employed as a federal wildlife biologist, I am a member of The Wildlife Society, locally I am a member of our Audubon Chapter and Native plant society chapter	45 - 54	Washington	Suburban	Master's degree	more actual photos of bee species in each species account	I like contributing to conservation of bumble bees	I think if I took this survey during bumble bee season I may have more comments. I have not used the app since September and so a little rusty on the details.
154	2018/01/24 6:29:34 PM EST	I consent.	Eastern Region - United States: East of the Mississippi | Canada: East of Ontario (including Ontario)	3 years	Only if it is a rare or uncommon species	10-20	No	Somewhat confident	Yes	To contribute to scientific data collection;I want to learn what species are on my property;I want to learn how to identify the biodiversity in my region;I'm worried about bees and want to help save them;To share the uncommon or rare species I find		TRUE	TRUE	TRUE	FALSE	FALSE	TRUE	TRUE	FALSE	FALSE		No	Yes - some;Birds, frogs and toads, plants, butterflies and moths	No	55 - 64	Wisconsin	Rural	Post-doctoral training	Love that you had a verification blitz, that helps a lot.	Seeing the overall data of where bees are found	Keep up the good work and hope you can get more verifications done
155	2018/01/24 6:43:04 PM EST	I consent.	Eastern Region - United States: East of the Mississippi | Canada: East of Ontario (including Ontario)	2 years	Rarely	10-20	Yes	Somewhat confident	Yes	To contribute to scientific data collection;I want to learn how to identify the biodiversity in my region		TRUE	FALSE	TRUE	FALSE	FALSE	FALSE	FALSE	FALSE	FALSE		No	Yes - some	Yes, active	55 - 64	Maryland	Rural	Undergraduate degree
156	2018/01/24 6:57:20 PM EST	I consent.	Western Region - United States: West of the Mississippi | Canada: West of Manitoba (including Manitoba)	3 years	Sometimes	10-20	Yes	Somewhat confident	Yes	I'm worried about bees and want to help save them		FALSE	FALSE	FALSE	FALSE	FALSE	TRUE	FALSE	FALSE	FALSE		No	Yes - many	Yes, active	35 - 44	Oregon	Rural	Master's degree		I like that anyone can use it
157	2018/01/24 7:00:41 PM EST	I consent.	Western Region - United States: West of the Mississippi | Canada: West of Manitoba (including Manitoba)	2 years	Rarely	Less than 10	No	Not confident	Yes	To contribute to scientific data collection;I want to learn what species are on my property;I want to learn how to identify the biodiversity in my region;Recreational learning/Family activity		TRUE	TRUE	TRUE	FALSE	FALSE	FALSE	FALSE	FALSE	TRUE		No	Yes - some	Yes, past	65 - 74	Colorado	Urban	Professional degree	I have a Bumble Bee Watch Field Guide sheet In my outdoor storage area for quick reference, but I am finding is insufficient. If you could do something more extensive than that that I could print out and have handy it would be helpful.	I love learning that the native plantings I did 20 years ago are now paying off in terms of attracting native insects including bumblebees.	I would love to improve my skills in identification of native pollinators, especially bumblebees, and also in photographing them. If there is a way to do that on the website I would be interested.
158	2018/01/24 7:01:44 PM EST	I consent.	Western Region - United States: West of the Mississippi | Canada: West of Manitoba (including Manitoba)	3 years	Rarely	Less than 10	No	Not confident	Maybe	To contribute to scientific data collection;I have a personal interest in bumble bees;I'm worried about bees and want to help save them		TRUE	FALSE	FALSE	FALSE	TRUE	TRUE	FALSE	FALSE	FALSE		No	Yes - some	No	75 +	Washington	Rural	Professional degree			I took several pictures of bumble bees in MAY 2014 but have not taken the time to try to identify them, nor have I sent any pictures to you. Would you like to see them?
159	2018/01/24 7:02:39 PM EST	I consent.	Western Region - United States: West of the Mississippi | Canada: West of Manitoba (including Manitoba)	2 years	Rarely	10-20	No	Not confident	Yes	To contribute to scientific data collection;I want to learn how to identify the biodiversity in my region;I'm worried about bees and want to help save them		TRUE	FALSE	TRUE	FALSE	FALSE	TRUE	FALSE	FALSE	FALSE		No	Yes - some	Yes, active	35 - 44	British Columbia	Urban	Undergraduate degree	I'd love to improve my identification skills, so more tips on this would be great. Sometimes it can be slow to uplosd pictures.	Straightforward. I feel like I'm contributing.
160	2018/01/24 7:11:30 PM EST	I consent.	Eastern Region - United States: East of the Mississippi | Canada: East of Ontario (including Ontario)	1 year	Sometimes	More than 20	No	Somewhat confident	Yes	To contribute to scientific data collection;I want to learn what species are on my property;I want to learn how to identify the biodiversity in my region;I have a personal interest in bumble bees;I'm worried about bees and want to help save them;To share the uncommon or rare species I find;Recreational learning/Family activity		TRUE	TRUE	TRUE	FALSE	TRUE	TRUE	TRUE	FALSE	TRUE		self taught naturalist	Yes - many	Yes, active	55 - 64	Maryland	Rural	College graduate	what is best bee i'd guide out there?	i've used it as an example of citizen science for middle school students that i work with - kids like to see bees!
161	2018/01/24 7:13:02 PM EST	I consent.	Eastern Region - United States: East of the Mississippi | Canada: East of Ontario (including Ontario)	1 year	Rarely	Less than 10	No	Not confident	No	To contribute to scientific data collection;I want to learn what species are on my property;I'm worried about bees and want to help save them;Recreational learning/Family activity		TRUE	TRUE	FALSE	FALSE	FALSE	TRUE	FALSE	FALSE	TRUE		No	Yes - some	No	35 - 44	Maine	Rural	Master's degree			My greatest challenge is taking clear pictures
162	2018/01/24 7:14:25 PM EST	I consent.	Eastern Region - United States: East of the Mississippi | Canada: East of Ontario (including Ontario)	2 years	Sometimes	More than 50	No	Somewhat confident	Yes	To contribute to scientific data collection;I want to learn what species are on my property;I want to learn how to identify the biodiversity in my region;I'm worried about bees and want to help save them;To share the uncommon or rare species I find;Recreational learning/Family activity;Improve mental health		TRUE	TRUE	TRUE	FALSE	FALSE	TRUE	TRUE	FALSE	TRUE	Improve mental health	No	Yes - some	No	35 - 44	Vermont	Rural	Some college/university
163	2018/01/24 7:16:51 PM EST	I consent.	Eastern Region - United States: East of the Mississippi | Canada: East of Ontario (including Ontario)	Under 1 year	Rarely	Less than 10	No	Not confident	No	To contribute to scientific data collection;I want to learn what species are on my property;I have a personal interest in bumble bees;I'm worried about bees and want to help save them		TRUE	TRUE	FALSE	FALSE	TRUE	TRUE	FALSE	FALSE	FALSE		No	Yes - some	No	45 - 54	Michigan	Urban	Some college/university	It would be nice to have a bumblebee watch t-shirt or polo shirt available. Or hats...	Have been unable to contribute, I usually see only honeybees or wasps... so,cant see.	I would raise bumblebees, if it were something that is condoned by the site.
164	2018/01/24 7:16:55 PM EST	I consent.	Eastern Region - United States: East of the Mississippi | Canada: East of Ontario (including Ontario)	1 year	Rarely	Less than 10	No	Not confident	No	I'm worried about bees and want to help save them		FALSE	FALSE	FALSE	FALSE	FALSE	TRUE	FALSE	FALSE	FALSE		No	No - none	No	55 - 64	Ontario	Rural	Professional degree	not sure	update on state of bees in North America	I am not confident about identifying a species as they seemed too similar to me.
165	2018/01/24 7:23:12 PM EST	I consent.	Western Region - United States: West of the Mississippi | Canada: West of Manitoba (including Manitoba)	1 year	Rarely	More than 20	Yes	Confident	I don't know	To share the uncommon or rare species I find		FALSE	FALSE	FALSE	FALSE	FALSE	FALSE	TRUE	FALSE	FALSE		I have been taking pictures of bumble bees for years.	I have been involved in ecological restoration and native plant production for many years.	Yes, active	45 - 54	Minnesota	Rural	I am a trained botanist, and have been documenting pollinators and other species for many years.		It seemed like a good resource for sharing info.	Iwanted to let you folks know that I had trouble with logging in on multiple occasions and finally stoped using the site becouse of it. I will try to use the site once more and see if things have improved.
166	2018/01/24 7:26:22 PM EST	I consent.	Western Region - United States: West of the Mississippi | Canada: West of Manitoba (including Manitoba)	Under 1 year	Rarely	Less than 10	No	Somewhat confident	I don't know	To contribute to scientific data collection;I want to learn what species are on my property;I have a personal interest in bumble bees;To share the uncommon or rare species I find		TRUE	TRUE	FALSE	FALSE	TRUE	FALSE	TRUE	FALSE	FALSE		No	Yes - some	No	55 - 64	Washington	Rural	College graduate	First time visitor to Bumble Bee Watch, nothing to improve at this point.	I am just beginning to learn about Bumble bees and bumble bee watch. This should provide input to my learning process.	I am just beginning to learn the species so unable to answer prior survey questions.
167	2018/01/24 7:43:21 PM EST	I consent.	Eastern Region - United States: East of the Mississippi | Canada: East of Ontario (including Ontario)	1 year	Only if it is a rare or uncommon species	Less than 10	No	Not confident	Yes	To contribute to scientific data collection;I want to learn what species are on my property;I want to learn how to identify the biodiversity in my region;I'm worried about bees and want to help save them;To share the uncommon or rare species I find;Recreational learning/Family activity		TRUE	TRUE	TRUE	FALSE	FALSE	TRUE	TRUE	FALSE	TRUE		No	Yes - some	Yes, active	75 +	Ontario	Rural	Master's degree	Increase illustrations/videos identifying the various species possible in my area	The existing description of various bumblebee species
168	2018/01/24 7:44:44 PM EST	I consent.	Eastern Region - United States: East of the Mississippi | Canada: East of Ontario (including Ontario)	3 years	Sometimes	Less than 10	No	Not confident	Yes	To contribute to scientific data collection;I want to learn what species are on my property;I want to learn how to identify the biodiversity in my region;Participation in special events (e.g. Great Canadian Bumble Bee Count; Bioblitz);I have a personal interest in bumble bees;I'm worried about bees and want to help save them;To share the uncommon or rare species I find		TRUE	TRUE	TRUE	TRUE	TRUE	TRUE	TRUE	FALSE	FALSE		No	Yes - many;Birds, dragonflies & damselflies, mushrooms, butterflies	Yes, active;Actually enrolled in a Dragonflies & Damselflies survey in Quebec province. See my blog: libellulesquebec.blogspot.com	55 - 64	Quebec	Suburban	High school diploma or equivalency
169	2018/01/24 7:48:13 PM EST	I consent.	Western Region - United States: West of the Mississippi | Canada: West of Manitoba (including Manitoba)	1 year	Sometimes	Less than 10	No	Somewhat confident	Maybe	To contribute to scientific data collection;I want to learn what species are on my property;I have a personal interest in bumble bees;I'm worried about bees and want to help save them;To share the uncommon or rare species I find;Recreational learning/Family activity		TRUE	TRUE	FALSE	FALSE	TRUE	TRUE	TRUE	FALSE	TRUE		No	Yes - many;I'm a primatologist trained in observation of animal behavior	Yes, active;Dian Fossey Gorrilla Fund	35 - 44	New Mexico	Suburban	PhD	You don't show up on my Facebook feed that often. I always share your stuff, so maybe post more on social media.	I love observing wildlife. The family gets excited when we see a bee. The kids learn the importance the natural world. And it sure makes it exciting to see a bumble bee!	Thank you for what you do! Great way to collect data and educate!
170	2018/01/24 7:52:51 PM EST	I consent.	Eastern Region - United States: East of the Mississippi | Canada: East of Ontario (including Ontario)	3 years	Rarely	Less than 10	No	Unsure	I don't know	To contribute to scientific data collection;I have a personal interest in bumble bees;I'm worried about bees and want to help save them		TRUE	FALSE	FALSE	FALSE	TRUE	TRUE	FALSE	FALSE	FALSE		No	No - none	No	75 +	Ontario	Rural	Master's degree	provide a list of species of bumble bees common to an observer's area, indicating which are the most numerous	I feel that I am contributing to the preservation of an important pollinator
171	2018/01/24 7:54:07 PM EST	I consent.	Western Region - United States: West of the Mississippi | Canada: West of Manitoba (including Manitoba)	Under 1 year	Rarely	Less than 10	Yes	Somewhat confident	I don't know	To contribute to scientific data collection;I want to learn what species are on my property;I want to learn how to identify the biodiversity in my region;I have a personal interest in bumble bees;I'm worried about bees and want to help save them;Recreational learning/Family activity		TRUE	TRUE	TRUE	FALSE	TRUE	TRUE	FALSE	FALSE	TRUE		No	Yes - some	Yes, active	65 - 74	California	Rural	College graduate
172	2018/01/24 8:14:25 PM EST	I consent.	Eastern Region - United States: East of the Mississippi | Canada: East of Ontario (including Ontario)	2 years	Sometimes	Less than 10	No	Not confident	Maybe	To contribute to scientific data collection;I want to learn what species are on my property;I'm worried about bees and want to help save them		TRUE	TRUE	FALSE	FALSE	FALSE	TRUE	FALSE	FALSE	FALSE		No	Yes - some	No	55 - 64	Ontario	Urban	Undergraduate degree	Photos of species as well as the graphics	Learning different species. Feeling that perhaps doing something to help save them.	Wonderful that youâ€™re doing this!
173	2018/01/24 8:16:20 PM EST	I consent.	Eastern Region - United States: East of the Mississippi | Canada: East of Ontario (including Ontario)	2 years	Rarely	Less than 10	Yes	Somewhat confident	Yes	To contribute to scientific data collection;I want to learn what species are on my property;I have a personal interest in bumble bees;I'm worried about bees and want to help save them;To share the uncommon or rare species I find		TRUE	TRUE	FALSE	FALSE	TRUE	TRUE	TRUE	FALSE	FALSE		No	Yes - some	Yes, active	65 - 74	Florida	Suburban	Undergraduate degree	Doing well	Have sold my habitat, so don't participate as often.
174	2018/01/24 8:34:17 PM EST	I consent.	Eastern Region - United States: East of the Mississippi | Canada: East of Ontario (including Ontario)	2 years	Rarely	Less than 10	No	Not confident	Yes	To contribute to scientific data collection;I want to learn what species are on my property;I have a personal interest in bumble bees		TRUE	TRUE	FALSE	FALSE	TRUE	FALSE	FALSE	FALSE	FALSE		No	Yes - many	Yes, active	25 - 34	Ontario	Rural	Master's degree	Recognition that naturalists are using iNaturalist as a one stop shop for citizen science contributions via projects	Contributing and learning	Focus on using iNaturalist as a way to get bumblebee records. Promoting and using this platform will help promote data collection for other programs as well. Programs should be working together to create a one stop shop for species sighting submissions.
175	2018/01/24 8:39:44 PM EST	I consent.	Western Region - United States: West of the Mississippi | Canada: West of Manitoba (including Manitoba)	2 years	Sometimes	10-20	No	Not confident	Maybe	To contribute to scientific data collection;I want to learn how to identify the biodiversity in my region		TRUE	FALSE	TRUE	FALSE	FALSE	FALSE	FALSE	FALSE	FALSE		No	Yes - some;Used to enjoy Bug Guide	No	55 - 64	Saskatchewan	Rural	Trade, technical, or vocational training
176	2018/01/24 8:41:50 PM EST	I consent.	Eastern Region - United States: East of the Mississippi | Canada: East of Ontario (including Ontario)	2 years	Sometimes	Less than 10	No	Somewhat confident	Maybe	To contribute to scientific data collection;I want to learn what species are on my property;I want to learn how to identify the biodiversity in my region;I have a personal interest in bumble bees;I'm worried about bees and want to help save them;To share the uncommon or rare species I find		TRUE	TRUE	TRUE	FALSE	TRUE	TRUE	TRUE	FALSE	FALSE		No	Yes - many;birds, dragonflies/damselflies, butterflies, aquatic invertebrates	Yes, active;park naturalist/field technician	55 - 64	Ohio	Rural	Master's degree		I really like the ID guide when submitting a photo--really helps in narrowing down the ID. Love the species write-ups and range maps and the ability to look at people's photo's in the database.	I find bumblebees fairly difficult to photograph as well as ID, so I appreciate the website.
177	2018/01/24 8:42:25 PM EST	I consent.	Western Region - United States: West of the Mississippi | Canada: West of Manitoba (including Manitoba)	3 years	Sometimes	Less than 10	No	Somewhat confident	Yes	To contribute to scientific data collection;I want to learn what species are on my property;I want to learn how to identify the biodiversity in my region;I have a personal interest in bumble bees;I'm worried about bees and want to help save them;We have an organic vineyard. Lots of bumblebees on our landscaping every year.		TRUE	TRUE	TRUE	FALSE	TRUE	TRUE	FALSE	FALSE	FALSE	We have an organic vineyard. Lots of bumblebees on our landscaping every year.	No	Yes - some;NW animals and flowers.	Yes, past;North America Truffling Society, Tualatin River National Wildlife Refuge.	65 - 74	Oregon	Rural	Undergraduate degree	Neighborhood meetings to enlist more paticipants. Even if people don't follow up, they will have more awareness of bumblebee resources and issues.	It's fun and easy.
178	2018/01/24 8:43:35 PM EST	I consent.	Western Region - United States: West of the Mississippi | Canada: West of Manitoba (including Manitoba)	Under 1 year	Rarely	Less than 10	No	Not confident	Yes	To contribute to scientific data collection;I want to learn what species are on my property;I want to learn how to identify the biodiversity in my region;I have a personal interest in bumble bees;I'm worried about bees and want to help save them;To share the uncommon or rare species I find;Recreational learning/Family activity;I'm a gardener and concerned about the decline of pollinators in gener…		TRUE	TRUE	TRUE	FALSE	TRUE	TRUE	TRUE	FALSE	TRUE	I'm a gardener and concerned about the decline of pollinators in general	No	Yes - some	Yes, active	55 - 64	British Columbia	Suburban	Bachelor of Science
179	2018/01/24 8:53:56 PM EST	I consent.	Eastern Region - United States: East of the Mississippi | Canada: East of Ontario (including Ontario)	Under 1 year	Sometimes	Less than 10	No	Somewhat confident	Yes	I want to learn how to identify the biodiversity in my region;I have a personal interest in bumble bees;I'm worried about bees and want to help save them		FALSE	FALSE	TRUE	FALSE	TRUE	TRUE	FALSE	FALSE	FALSE		No	Yes - some	Yes, active	65 - 74	Wisconsin	Suburban	College graduate	Donâ€™t know yet.	It has helped me to identify a variety of Bumbles. Didnâ€™t know there were so many. And hoping to help the bees.
180	2018/01/24 8:57:10 PM EST	I consent.	Eastern Region - United States: East of the Mississippi | Canada: East of Ontario (including Ontario)	2 years	Sometimes	Less than 10	No	Not confident	No	To contribute to scientific data collection;I want to learn what species are on my property;I'm worried about bees and want to help save them		TRUE	TRUE	FALSE	FALSE	FALSE	TRUE	FALSE	FALSE	FALSE		No	Yes - many	Yes, active	65 - 74	Tennessee	Suburban	College graduate	I submit photos but I never get any feed back as to whether I have correctly identified the species. So with no feedback I don't see any point to continue to take photos.	no much without feedback. I want to know the species of the bubble bee in my photo.
181	2018/01/24 8:57:24 PM EST	I consent.	Eastern Region - United States: East of the Mississippi | Canada: East of Ontario (including Ontario)	Under 1 year	Sometimes	Less than 10	No	Somewhat confident	Yes	To contribute to scientific data collection;I want to learn what species are on my property;I want to learn how to identify the biodiversity in my region;I'm worried about bees and want to help save them;Recreational learning/Family activity		TRUE	TRUE	TRUE	FALSE	FALSE	TRUE	FALSE	FALSE	TRUE		No	Yes - some;backyard birds	Yes, active;Ohio Certified Volunteer Naturalist	55 - 64	Ohio	Rural	Undergraduate degree	More tips for trying to photograph bees and submissions	Good educational informational	I'm enjoying participation and learning more; biggest difficulty is getting good photos for ID submission
182	2018/01/24 9:07:50 PM EST	I consent.	Eastern Region - United States: East of the Mississippi | Canada: East of Ontario (including Ontario)	Under 1 year	Rarely	Less than 10	No	Not confident	Yes	To contribute to scientific data collection;I want to learn what species are on my property;I have a personal interest in bumble bees;I'm worried about bees and want to help save them		TRUE	TRUE	FALSE	FALSE	TRUE	TRUE	FALSE	FALSE	FALSE		No	Yes - some	No	55 - 64	Michigan	Rural	Some college/university
183	2018/01/24 9:16:20 PM EST	I consent.	Western Region - United States: West of the Mississippi | Canada: West of Manitoba (including Manitoba)	2 years	Sometimes	Less than 10	No	Confident	Yes	To contribute to scientific data collection;I'm worried about bees and want to help save them;To share the uncommon or rare species I find		TRUE	FALSE	FALSE	FALSE	FALSE	TRUE	TRUE	FALSE	FALSE		No	Yes - some	No	55 - 64	Manitoba	Suburban	Some college/university	Nothing that I can think of.	Contributing to the data on bees inhabiting our area	The last question was not easy to answer without a picture reference.
184	2018/01/24 9:17:21 PM EST	I consent.	Eastern Region - United States: East of the Mississippi | Canada: East of Ontario (including Ontario)	2 years	Often	More than 50	No	Somewhat confident	Yes	To contribute to scientific data collection;I want to learn how to identify the biodiversity in my region;I have a personal interest in bumble bees;I'm worried about bees and want to help save them;To share the uncommon or rare species I find;Recreational learning/Family activity		TRUE	FALSE	TRUE	FALSE	TRUE	TRUE	TRUE	FALSE	TRUE		No	Yes - some;Birdwatcher, native plants, both are hobbies	Yes, active	55 - 64	Minnesota	Urban	College graduate	More ID information, I use an additional sources with more pictures of each species.	I see native plant natural areas being removed all over the place and lots of neonicitinoid use on farms and yards so I hope being a witness to bumble bee decline will change behavior, and it helps me communicate facts about bumblebees to friends and neighbors.	Thanks for helping me and my friends learn about bumblebees. It has enriched my life...even just taking a walk to local fliwer patches is a lot more fun.
185	2018/01/24 9:21:57 PM EST	I consent.	Eastern Region - United States: East of the Mississippi | Canada: East of Ontario (including Ontario)	2 years	Sometimes	10-20	No	Not confident	Yes	To contribute to scientific data collection;I want to learn what species are on my property;Participation in special events (e.g. Great Canadian Bumble Bee Count; Bioblitz);I'm worried about bees and want to help save them;To share the uncommon or rare species I find;we have a friend who raises honey bees		TRUE	TRUE	FALSE	TRUE	FALSE	TRUE	TRUE	FALSE	FALSE	we have a friend who raises honey bees	No	Yes - some;birds	No	65 - 74	Ontario	Urban	Professional degree	bee identification	that they are helping to save bees	on the previous survey you're assuming I know what the bumble bee names mean when I actually don't and rely mostly on the pics you provide
186	2018/01/24 9:29:09 PM EST	I consent.	Western Region - United States: West of the Mississippi | Canada: West of Manitoba (including Manitoba)	2 years	Sometimes	10-20	No	Not confident	Maybe	To contribute to scientific data collection;I want to learn what species are on my property;I want to learn how to identify the biodiversity in my region;I'm worried about bees and want to help save them;Recreational learning/Family activity		TRUE	TRUE	TRUE	FALSE	FALSE	TRUE	FALSE	FALSE	TRUE		No	Yes - some	Yes, past	35 - 44	British Columbia	Urban	Undergraduate degree	Could there be some example photos for each species? I always try to confirm the identification by Googling images of the species that are matching the ID closest in the BBW app.	It is simple.	That was a lot of bees! Photo examples would definitely have been great!
187	2018/01/24 9:32:02 PM EST	I consent.	Western Region - United States: West of the Mississippi | Canada: West of Manitoba (including Manitoba)	1 year	Only if it is a rare or uncommon species	Less than 10	No	Not confident	Maybe	To contribute to scientific data collection;I want to learn what species are on my property;I want to learn how to identify the biodiversity in my region;I'm worried about bees and want to help save them;To share the uncommon or rare species I find;Recreational learning/Family activity		TRUE	TRUE	TRUE	FALSE	FALSE	TRUE	TRUE	FALSE	TRUE		No	No - none	Yes, active;Yes, past;Sierra Club, NWF, Defenders of Wildlife	45 - 54	California	Suburban	College graduate		Seeing the many different species of bumble bees, not only from my region but also nationally.
188	2018/01/24 9:36:05 PM EST	I consent.	Eastern Region - United States: East of the Mississippi | Canada: East of Ontario (including Ontario)	1 year	Sometimes	Less than 10	Yes	Somewhat confident	No	To contribute to scientific data collection;I have a personal interest in bumble bees;I'm worried about bees and want to help save them;Recreational learning/Family activity		TRUE	FALSE	FALSE	FALSE	TRUE	TRUE	FALSE	FALSE	TRUE		No	Yes - many	Yes, active	25 - 34	Ontario	Urban	PhD
189	2018/01/24 9:36:36 PM EST	I consent.	Eastern Region - United States: East of the Mississippi | Canada: East of Ontario (including Ontario)	2 years	Rarely	Less than 10	No	Not confident	Maybe	To contribute to scientific data collection;I'm worried about bees and want to help save them;Recreational learning/Family activity		TRUE	FALSE	FALSE	FALSE	FALSE	TRUE	FALSE	FALSE	TRUE		No	No - none	No	55 - 64	Wisconsin	Suburban	Some college/university
190	2018/01/24 9:47:28 PM EST	I consent.	Western Region - United States: West of the Mississippi | Canada: West of Manitoba (including Manitoba)	Under 1 year	Sometimes	Less than 10	No	Somewhat confident	Yes	To contribute to scientific data collection		TRUE	FALSE	FALSE	FALSE	FALSE	FALSE	FALSE	FALSE	FALSE		No	Yes - many	Yes, active	35 - 44	Missouri	Suburban	Undergraduate degree		Quick responses!
191	2018/01/24 9:58:50 PM EST	I consent.	Western Region - United States: West of the Mississippi | Canada: West of Manitoba (including Manitoba)	3 years	Rarely	Less than 10	Yes	Somewhat confident	Yes	To contribute to scientific data collection;I have a personal interest in bumble bees;I'm worried about bees and want to help save them		TRUE	FALSE	FALSE	FALSE	TRUE	TRUE	FALSE	FALSE	FALSE		No	Yes - many	Yes, past	25 - 34	Oregon	Urban	Professional degree	Analyze the data, share those analyses to make observation efforts feel meaningful. What are my actions helping us learn?	Species observation maps, filtering to specific species
192	2018/01/24 10:12:12 PM EST	I consent.	Western Region - United States: West of the Mississippi | Canada: West of Manitoba (including Manitoba)	3 years	Sometimes	10-20	No	Somewhat confident	Yes	To contribute to scientific data collection;I want to learn how to identify the biodiversity in my region;I have a personal interest in bumble bees;I'm worried about bees and want to help save them		TRUE	FALSE	TRUE	FALSE	TRUE	TRUE	FALSE	FALSE	FALSE		No	Yes - some	No	35 - 44	Idaho	Urban	Master's degree		Seeing and sharing photos	Thanks for doing this!
193	2018/01/24 10:15:29 PM EST	I consent.	Western Region - United States: West of the Mississippi | Canada: West of Manitoba (including Manitoba)	3 years	Sometimes	Less than 10	No	Somewhat confident	Maybe	To contribute to scientific data collection;I want to learn what species are on my property;I want to learn how to identify the biodiversity in my region;I have a personal interest in bumble bees;I'm worried about bees and want to help save them		TRUE	TRUE	TRUE	FALSE	TRUE	TRUE	FALSE	FALSE	FALSE		No	Yes - some	Yes, active	65 - 74	Oregon	Suburban	PhD		Feel like I'm contributing to scientific knowledge about bumble bee habitat & distribution	I am actively engaged in developing pollinator habitat at a Master Gardener demonstration garden, as well as in my own large garden, and am particularly excited whenever I see a bumblebee on a flower that I have not seen on the list of pollinator attractors. Thanks for working on Bombus.
194	2018/01/24 10:16:24 PM EST	I consent.	Eastern Region - United States: East of the Mississippi | Canada: East of Ontario (including Ontario)	Under 1 year	Rarely	Less than 10	No	Not confident	Yes	To contribute to scientific data collection;I want to learn what species are on my property;I want to learn how to identify the biodiversity in my region;I'm worried about bees and want to help save them		TRUE	TRUE	TRUE	FALSE	FALSE	TRUE	FALSE	FALSE	FALSE		No	Yes - many	No	35 - 44	Wisconsin	Urban	Master's degree		Photos from others
195	2018/01/24 10:20:36 PM EST	I consent.	Western Region - United States: West of the Mississippi | Canada: West of Manitoba (including Manitoba)	1 year	Rarely	Less than 10	No	Not confident	Maybe	I want to learn what species are on my property;I have a personal interest in bumble bees;I'm worried about bees and want to help save them;Recreational learning/Family activity		FALSE	TRUE	FALSE	FALSE	TRUE	TRUE	FALSE	FALSE	TRUE		No	Yes - some;Some for butterflies, birds, and mammals, but all on a casual hobbyist level.	No;Except online bird, butterfly, and dragonfly groups on Facebook.	65 - 74	Minnesota	Urban	Professional degree	For this survey, the question about region - - east or west of the Mississippi - - is tricky for Minnesotans. I'm west of the river, but not far at all, and I think that my region is really more like the Eastern than the western. I signed up for Bumblebee Watch because I really like watching bumblebees in my yard and providing food and shelter for them. I'd like to be able to identify unusual spe…		My level of knowledge of bumblebees is insufficient for interacting with Bumblebee Watch or answering several of the questions in this survey. Yet, I think I have more than average familiarity with bumblebees - - being able to describe their general habits and distinguishing bumblebees from other bees and lookalike flies, for instance, which I know from talking with a lot of people isn't somethin…
196	2018/01/24 10:22:22 PM EST	I consent.	Eastern Region - United States: East of the Mississippi | Canada: East of Ontario (including Ontario)	Under 1 year	Rarely	Less than 10	No	Somewhat confident	Yes	I'm worried about bees and want to help save them		FALSE	FALSE	FALSE	FALSE	FALSE	TRUE	FALSE	FALSE	FALSE		No	Yes - some	Yes, active	55 - 64	Florida	Suburban	College graduate	Is there a key to help you quickly identify bumble bees?	Educational items	Does Bumble Bee Watch have an annual conference?
197	2018/01/24 10:27:04 PM EST	I consent.	Western Region - United States: West of the Mississippi | Canada: West of Manitoba (including Manitoba)	2 years	Often	More than 50	No	Somewhat confident	Yes	To contribute to scientific data collection;I want to learn how to identify the biodiversity in my region;Participation in special events (e.g. Great Canadian Bumble Bee Count; Bioblitz);I have a personal interest in bumble bees		TRUE	FALSE	TRUE	TRUE	TRUE	FALSE	FALSE	FALSE	FALSE		No	Yes - some	Yes, active	65 - 74	Alberta	Urban	High school diploma or equivalency	Faster verification	Education	Thanks to Xerxes
198	2018/01/24 10:30:04 PM EST	I consent.	Eastern Region - United States: East of the Mississippi | Canada: East of Ontario (including Ontario)	1 year	Sometimes	Less than 10	No	Somewhat confident	Yes	To contribute to scientific data collection;I want to learn what species are on my property;I want to learn how to identify the biodiversity in my region;Participation in special events (e.g. Great Canadian Bumble Bee Count; Bioblitz);I have a personal interest in bumble bees;I'm worried about bees and want to help save them;To share the uncommon or rare species I find;Recreational learning/Famil…		TRUE	TRUE	TRUE	TRUE	TRUE	TRUE	TRUE	FALSE	TRUE		No	Yes - some	Yes, active	35 - 44	Illinois	Suburban	College graduate		I like to contribute information that'll help the bees.
199	2018/01/24 10:35:59 PM EST	I consent.	Western Region - United States: West of the Mississippi | Canada: West of Manitoba (including Manitoba)	4 years	Sometimes	More than 50	No	Somewhat confident	Yes	To contribute to scientific data collection;I want to learn what species are on my property;I want to learn how to identify the biodiversity in my region		TRUE	TRUE	TRUE	FALSE	FALSE	FALSE	FALSE	FALSE	FALSE		No	Yes - some;Avid Birder	Yes, active	35 - 44	Colorado	Suburban	Master's degree	confirm ID more quickly (without sacrificing data quality)	Mostly, its about learning the different species of Bumble Bees, especially in my yard. Its nice to look at the list I've built over the last few years and see so much diversity. I also like photography and Bumble Bees are interesting subjects, so this is set up to fit my skills.
200	2018/01/24 10:37:27 PM EST	I consent.	Eastern Region - United States: East of the Mississippi | Canada: East of Ontario (including Ontario)	Under 1 year	Sometimes	More than 20	No	Somewhat confident	Yes	To contribute to scientific data collection;I want to learn what species are on my property;Participation in special events (e.g. Great Canadian Bumble Bee Count; Bioblitz);I'm worried about bees and want to help save them;Recreational learning/Family activity		TRUE	TRUE	FALSE	TRUE	FALSE	TRUE	FALSE	FALSE	TRUE		No	Yes - some	No	55 - 64	Ontario	Rural	College graduate	Maybe bit faster verification process by experts.	Fairly Easy to use and makes me even more aware of what bees visit our gardens.
201	2018/01/24 10:39:57 PM EST	I consent.	Eastern Region - United States: East of the Mississippi | Canada: East of Ontario (including Ontario)	4 years	Sometimes	More than 50	No	Confident	Yes	To contribute to scientific data collection;I have a personal interest in bumble bees;To share the uncommon or rare species I find		TRUE	FALSE	FALSE	FALSE	TRUE	FALSE	TRUE	FALSE	FALSE		Yes	Yes - many	Yes, active	25 - 34	Minnesota	Suburban	Master's degree
202	2018/01/24 10:57:59 PM EST	I consent.	Eastern Region - United States: East of the Mississippi | Canada: East of Ontario (including Ontario)	Under 1 year	Often	More than 50	Yes	Confident	Yes	To contribute to scientific data collection;I want to learn how to identify the biodiversity in my region;I have a personal interest in bumble bees;I'm worried about bees and want to help save them;To share the uncommon or rare species I find		TRUE	FALSE	TRUE	FALSE	TRUE	TRUE	TRUE	FALSE	FALSE		Master gardener volunteer with training in bumble bee monitoring	Yes - some	Yes, active	45 - 54	Wisconsin	Suburban	Professional degree	Quicker verification for new users to help and encourage them.	Easy and great database to view and learn	Great citizen science site but verifications need to come faster, especially for new users. It's exciting to try to figure out what species and post but hard to keep going and sorting through photos with lack of feedback in the beginning. If I didn't have other resources and people to ask, I might have been discouraged. Trying to get more people submitting for SE Wisconsin but it will take extra …
203	2018/01/24 11:10:52 PM EST	I consent.	Eastern Region - United States: East of the Mississippi | Canada: East of Ontario (including Ontario)	3 years	Sometimes	Less than 10	No	Not confident	Yes	To contribute to scientific data collection;I want to learn what species are on my property;I want to learn how to identify the biodiversity in my region;I'm worried about bees and want to help save them		TRUE	TRUE	TRUE	FALSE	FALSE	TRUE	FALSE	FALSE	FALSE		No	Yes - some	No	55 - 64	Tennessee	Rural	Master's degree
204	2018/01/24 11:17:02 PM EST	I consent.	Western Region - United States: West of the Mississippi | Canada: West of Manitoba (including Manitoba)	3 years	Sometimes	More than 50	No	Not confident	Yes	To contribute to scientific data collection;I have a personal interest in bumble bees;I'm worried about bees and want to help save them		TRUE	FALSE	FALSE	FALSE	TRUE	TRUE	FALSE	FALSE	FALSE		No	No - none		65 - 74	Nebraska	Urban	Master's degree	I find the website confusing. Making it a little more user-friendly wouldn't hurt.	I like the step-by-step identification. What does the head look like? etc.	I do my best to follow your instructions and identify the bees, but I have no training for this and I rely on your experts for accurate identification.
205	2018/01/25 12:14:46 AM EST	I consent.	Western Region - United States: West of the Mississippi | Canada: West of Manitoba (including Manitoba)	Under 1 year	Rarely	Less than 10	Yes	Somewhat confident	Yes	To contribute to scientific data collection;I have a personal interest in bumble bees;I'm worried about bees and want to help save them;Recreational learning/Family activity		TRUE	FALSE	FALSE	FALSE	TRUE	TRUE	FALSE	FALSE	TRUE		No	Yes - some	Yes, active	45 - 54	Alberta	Urban	Undergraduate degree	More ways of searching information on the site. I find identification can be v. challenging.	Watching and learning about bees in my neighbourhood
206	2018/01/25 12:30:52 AM EST	I consent.	Eastern Region - United States: East of the Mississippi | Canada: East of Ontario (including Ontario)	2 years	Often	Less than 10	No	Not confident	Yes	To contribute to scientific data collection;I'm worried about bees and want to help save them		TRUE	FALSE	FALSE	FALSE	FALSE	TRUE	FALSE	FALSE	FALSE		No	Yes - some	Yes, active	65 - 74	Maryland	Rural	PhD	app - centralized photos and species list	Identify species
207	2018/01/25 12:52:19 AM EST	I consent.	Western Region - United States: West of the Mississippi | Canada: West of Manitoba (including Manitoba)	2 years	Rarely	Less than 10	Yes	Very confident	Maybe	I have a personal interest in bumble bees;I'm worried about bees and want to help save them;My work is relocation of bees and wasps		FALSE	FALSE	FALSE	FALSE	TRUE	TRUE	FALSE	FALSE	FALSE	My work is relocation of bees and wasps	Yes	See above, my business is Jerry the Bee Guy and I encounter and move hundreds of bee and wasp colony yearly. And can identify which species, etc.	Yes, active	65 - 74	Washington	Urban	Some college/university
208	2018/01/25 12:54:02 AM EST	I consent.	Eastern Region - United States: East of the Mississippi | Canada: East of Ontario (including Ontario)	2 years	Sometimes	Less than 10	No	Not confident	Maybe	To contribute to scientific data collection;I'm worried about bees and want to help save them		TRUE	FALSE	FALSE	FALSE	FALSE	TRUE	FALSE	FALSE	FALSE		No	No - none	No	75 +	Ontario	Rural	High school diploma or equivalency		It allows me to actively participate in a useful project.
209	2018/01/25 12:58:49 AM EST	I consent.	Western Region - United States: West of the Mississippi | Canada: West of Manitoba (including Manitoba)	4 years	Sometimes	More than 50	Yes	Confident	Yes	To contribute to scientific data collection;I want to learn what species are on my property;I want to learn how to identify the biodiversity in my region;I have a personal interest in bumble bees;I'm worried about bees and want to help save them;To share the uncommon or rare species I find;Recreational learning/Family activity;wildlife management census goals		TRUE	TRUE	TRUE	FALSE	TRUE	TRUE	TRUE	FALSE	TRUE	wildlife management census goals	No	Yes - many;Birds, other native bees, butterflies, native plants	Yes, active;Yes, past;Texas Master Naturalists, Monarch Watch, Native Plant Society of Texas, Audubon	55 - 64	Texas	Suburban	Some college/university	Let people know if you still want them to enter data here. Many people I have talked to have migrated to using iNaturalist and think that supersedes this site. Please let us know too if you want to see continued sightings of the same bees from the same locations every year or whether just recording their presence in a location with occasional verifications that they're still there is what you nee…	I like being able to see all my entries quickly. I do like having entries verified.	It's been very rewarding to participate. Thanks for doing the heavy lifting and making this available.
210	2018/01/25 2:04:47 AM EST	I consent.	Western Region - United States: West of the Mississippi | Canada: West of Manitoba (including Manitoba)	Under 1 year	Sometimes	Less than 10	No	Not confident	Yes	To contribute to scientific data collection;I want to learn what species are on my property;I'm worried about bees and want to help save them		TRUE	TRUE	FALSE	FALSE	FALSE	TRUE	FALSE	FALSE	FALSE		No	Yes - some	No	45 - 54	Oregon	Urban	Master's degree		A way to contribute to insect data collection and preservation
211	2018/01/25 5:02:17 AM EST	I consent.	Western Region - United States: West of the Mississippi | Canada: West of Manitoba (including Manitoba)	2 years	Sometimes	Less than 10	Yes	Somewhat confident	Maybe	To contribute to scientific data collection;I want to learn what species are on my property;I want to learn how to identify the biodiversity in my region;I have a personal interest in bumble bees;I'm worried about bees and want to help save them;To share the uncommon or rare species I find		TRUE	TRUE	TRUE	FALSE	TRUE	TRUE	TRUE	FALSE	FALSE		Yes	Yes - some	Yes, active	55 - 64	Washington	Rural	College graduate	I found that what I thought was the same bee sometimes ended up keying out as different species on another try and photo set. I know Western Bumble bees have more similar morphs that make it difficult. (I try to key bees too.) It would be amazing to be able to locate morphs by area as more data is entered.	Contributing to a science where we donâ€™t know as much as we should.	My choices on the last question are about the ones I am more familiar with. We donâ€™t get the ones I marked N/A in Washington state. Iâ€™m helping key a collection for my state and there are bees that donâ€™t fit the pattern that can be quite confounding. Iâ€™ve taken apart three keys to put all the salient points for each bee into a chart and recently added in subgenera details to help make som…
212	2018/01/25 6:37:37 AM EST	I consent.	Western Region - United States: West of the Mississippi | Canada: West of Manitoba (including Manitoba)	Under 1 year	Rarely	Less than 10	No	Not confident	I don't know	To contribute to scientific data collection;I'm worried about bees and want to help save them;To share the uncommon or rare species I find		TRUE	FALSE	FALSE	FALSE	FALSE	TRUE	TRUE	FALSE	FALSE		No	No - none	No	45 - 54	Alberta	Urban	College graduate
213	2018/01/25 7:31:26 AM EST	I consent.	Eastern Region - United States: East of the Mississippi | Canada: East of Ontario (including Ontario)	2 years	Sometimes	Less than 10	No	Not confident	No	I'm worried about bees and want to help save them		FALSE	FALSE	FALSE	FALSE	FALSE	TRUE	FALSE	FALSE	FALSE		No	Yes - some;I can identify some birds, I regularly see raccoons around my neighbourhood	No	45 - 54	Ontario	Urban	Master's degree	Nothing - it's super easy	Knowing that people are interested, that you are using our data to create stories and information which will hopefully make other people interested in the wildlife around and help those species that need help	It's usually difficult for me which is why I appreciate uploading a photo and letting an expert identify. To me, I'm not particularly looking for specific bees - I'm photographing when I'm out with my camera and my dog. While I do take some time to try to see what they are compared with the pix you provide, it is usually difficult for me ...
214	2018/01/25 7:49:31 AM EST	I consent.	Eastern Region - United States: East of the Mississippi | Canada: East of Ontario (including Ontario)	Under 1 year	Often	More than 20	No	Not confident	Yes	To contribute to scientific data collection;I have a personal interest in bumble bees;I'm worried about bees and want to help save them		TRUE	FALSE	FALSE	FALSE	TRUE	TRUE	FALSE	FALSE	FALSE		No	Yes - some	Yes, active;Virginia Master Naturalists	55 - 64	Virginia	Rural	PhD	Lets us know how often you'd like observations	Verification feed-back
215	2018/01/25 8:19:08 AM EST	I consent.	Eastern Region - United States: East of the Mississippi | Canada: East of Ontario (including Ontario)	2 years	Sometimes	Less than 10	No	Not confident	Yes	I want to learn what species are on my property;I'm worried about bees and want to help save them;Recreational learning/Family activity		FALSE	TRUE	FALSE	FALSE	FALSE	TRUE	FALSE	FALSE	TRUE		No	No - none	No	55 - 64	Ontario	Rural	Some college/university	Nothing that I can think of. I feel your site is easy to use and very informative.	It is a great project when the grand children and neighbor kids are around. Even when the adults are sitting out on a summer day we grab our cameras and try to catch pictures of what species are amid the flowers.
216	2018/01/25 8:21:55 AM EST	I consent.	Western Region - United States: West of the Mississippi | Canada: West of Manitoba (including Manitoba)	3 years	Rarely	Less than 10	No	Somewhat confident	Yes	To contribute to scientific data collection;I want to learn what species are on my property;I want to learn how to identify the biodiversity in my region;I have a personal interest in bumble bees;I'm worried about bees and want to help save them;To share the uncommon or rare species I find;Recreational learning/Family activity		TRUE	TRUE	TRUE	FALSE	TRUE	TRUE	TRUE	FALSE	TRUE		No	Yes - many;birds, butterflies, dragonflies, grasshoppers, mammals, native plants	Yes, active;Pollinator Corridors SW	55 - 64	Arizona	Rural	Undergraduate degree		The identification charts	Thank you for supporting these animals and making bumble bee ID easier. I started a nonprofit in 2015 named Pollinator Corridors SW. The Sonoran bumble bee (that's what the subspecies of American bumble bee is locally called since many local experts believe it is a separate species) was chosen as the logo because it is an efficient pollinator (versus a cute hummingbird or butterfly) yet not "scar…
217	2018/01/25 8:23:21 AM EST	I consent.	Western Region - United States: West of the Mississippi | Canada: West of Manitoba (including Manitoba)	3 years	Sometimes	Less than 10	Yes	Somewhat confident	Maybe	To contribute to scientific data collection;I have a personal interest in bumble bees;I'm worried about bees and want to help save them;To share the uncommon or rare species I find;Recreational learning/Family activity		TRUE	FALSE	FALSE	FALSE	TRUE	TRUE	TRUE	FALSE	TRUE		No	Yes - some	Yes, active	65 - 74	Wyoming	Rural	Professional degree	large photos of examples of species with core differences pointed out	photos maps feedback
218	2018/01/25 8:31:19 AM EST	I consent.	Eastern Region - United States: East of the Mississippi | Canada: East of Ontario (including Ontario)	3 years	Only if it is a rare or uncommon species	Less than 10	No	Somewhat confident	Maybe	I want to learn what species are on my property		FALSE	TRUE	FALSE	FALSE	FALSE	FALSE	FALSE	FALSE	FALSE		No	Yes - some	Yes, past	55 - 64	Ohio	Rural	Master's degree
219	2018/01/25 8:39:54 AM EST	I consent.	Eastern Region - United States: East of the Mississippi | Canada: East of Ontario (including Ontario)	2 years	Sometimes	Less than 10	No	Somewhat confident	Maybe	To contribute to scientific data collection;I want to learn what species are on my property;I want to learn how to identify the biodiversity in my region;I have a personal interest in bumble bees		TRUE	TRUE	TRUE	FALSE	TRUE	FALSE	FALSE	FALSE	FALSE		No	Yes - some	Member of a Garden club	55 - 64	Ontario	Suburban	Master's degree	Feedback I have submitted pictures and identified species but Iâ€™m not always certain my identification is correct. I would appreciate varification	Step by step process of identification and picture gallery	When your searching the pictures to help identify your bumblebee pictures should be divided by region as in your questionnaire This would result in faster identification and less incorrect identification
220	2018/01/25 8:54:22 AM EST	I consent.	Eastern Region - United States: East of the Mississippi | Canada: East of Ontario (including Ontario)	1 year	Sometimes	Less than 10	No	Not confident	Yes	To contribute to scientific data collection;I want to learn what species are on my property;I have a personal interest in bumble bees;I'm worried about bees and want to help save them		TRUE	TRUE	FALSE	FALSE	TRUE	TRUE	FALSE	FALSE	FALSE		No	No - none	No	45 - 54	Minnesota	Urban	Master's degree	I'd love to have online training -- maybe a webinar on identification strategies	I'm motivated by the mission and love seeing what others in the area have submitted
221	2018/01/25 8:54:59 AM EST	I consent.	Western Region - United States: West of the Mississippi | Canada: West of Manitoba (including Manitoba)	2 years	Only if it is a rare or uncommon species	Less than 10	No	Confident	Yes	To contribute to scientific data collection;I want to learn what species are on my property;I want to learn how to identify the biodiversity in my region;I have a personal interest in bumble bees;I'm worried about bees and want to help save them;Recreational learning/Family activity		TRUE	TRUE	TRUE	FALSE	TRUE	TRUE	FALSE	FALSE	TRUE		No	Yes - some	No	35 - 44	Idaho	Urban	College graduate	Increase the size of pictures that can be uploaded, I have great photos I have been unable to load.	Getting outdoors and photographing nature.
222	2018/01/25 9:11:12 AM EST	I consent.	Eastern Region - United States: East of the Mississippi | Canada: East of Ontario (including Ontario)	Under 1 year	Rarely	Less than 10	No	Unsure	No	To contribute to scientific data collection;I want to learn what species are on my property;I want to learn how to identify the biodiversity in my region;I have a personal interest in bumble bees;I'm worried about bees and want to help save them		TRUE	TRUE	TRUE	FALSE	TRUE	TRUE	FALSE	FALSE	FALSE		No	Yes - some	Yes, active	65 - 74	Vermont	Rural	Master's degree	Iâ€™m just getting started
223	2018/01/25 9:25:32 AM EST	I consent.	Western Region - United States: West of the Mississippi | Canada: West of Manitoba (including Manitoba)	Under 1 year	Sometimes	Less than 10	Yes	Somewhat confident	Yes	To contribute to scientific data collection;I have a personal interest in bumble bees;I'm worried about bees and want to help save them		TRUE	FALSE	FALSE	FALSE	TRUE	TRUE	FALSE	FALSE	FALSE		No	Yes - many	Yes, active	65 - 74	Kansas	Suburban	College graduate	more identification points	information	not yet confident in my ability to correctly identify any species. hope to become more proficient!
224	2018/01/25 9:52:36 AM EST	I consent.	Eastern Region - United States: East of the Mississippi | Canada: East of Ontario (including Ontario)	Under 1 year	Sometimes	10-20	No	Somewhat confident	Yes	To contribute to scientific data collection;I want to learn what species are on my property;Recreational learning/Family activity;It's a fun activity/hobby, like bird watching or discovery game		TRUE	TRUE	FALSE	FALSE	FALSE	FALSE	FALSE	FALSE	TRUE	It's a fun activity/hobby, like bird watching or discovery game	No	Yes - some;Birds and general knowledge of identification via keys	No	55 - 64	Michigan	Suburban	College graduate		App makes it very convenient from any location	Haven't seen or identified enough species to feel qualified to answer last question. Species once seen and identified will add to my comfort and capability to answer.
225	2018/01/25 10:13:15 AM EST	I consent.	Eastern Region - United States: East of the Mississippi | Canada: East of Ontario (including Ontario)	1 year	Sometimes	Less than 10	No	Unsure	Maybe	To contribute to scientific data collection;I want to learn what species are on my property;I want to learn how to identify the biodiversity in my region;I'm worried about bees and want to help save them;Recreational learning/Family activity		TRUE	TRUE	TRUE	FALSE	FALSE	TRUE	FALSE	FALSE	TRUE		No	Yes - some	New Brunswick Birdwatching Group	55 - 64	New Brunswick	Suburban	College graduate	More timely identification and info regarding photos submitted	Learning about the various species
226	2018/01/25 10:16:00 AM EST	I consent.	Western Region - United States: West of the Mississippi | Canada: West of Manitoba (including Manitoba)	3 years	Rarely	Less than 10	No	Confident	I don't know	To contribute to scientific data collection;I want to learn what species are on my property;I have a personal interest in bumble bees;I'm worried about bees and want to help save them		TRUE	TRUE	FALSE	FALSE	TRUE	TRUE	FALSE	FALSE	FALSE		No	Yes - some	No	35 - 44	Alberta	Rural	Undergraduate degree	I have had trouble uploading images from my iPhone at times, unsure why
227	2018/01/25 10:20:51 AM EST	I consent.	Eastern Region - United States: East of the Mississippi | Canada: East of Ontario (including Ontario)	2 years	Rarely	Less than 10	No	Not confident	Maybe	To contribute to scientific data collection;I want to learn what species are on my property;I'm worried about bees and want to help save them;To share the uncommon or rare species I find		TRUE	TRUE	FALSE	FALSE	FALSE	TRUE	TRUE	FALSE	FALSE		No	No - none	No	65 - 74	Nova Scotia	Rural	Undergraduate degree	Perhaps sending a reminder to submit photos in the appropriate season.	I'm pleased there's an organisation dedicated to these important insects.	Keep up the good work!
228	2018/01/25 10:42:23 AM EST	I consent.	Eastern Region - United States: East of the Mississippi | Canada: East of Ontario (including Ontario)	2 years	Sometimes	More than 20	No	Somewhat confident	Yes	To contribute to scientific data collection;I want to learn how to identify the biodiversity in my region;I have a personal interest in bumble bees;I'm worried about bees and want to help save them;To share the uncommon or rare species I find		TRUE	FALSE	TRUE	FALSE	TRUE	TRUE	TRUE	FALSE	FALSE		Yes	Yes - many	Yes, active	25 - 34	Vermont	Rural	College graduate	Develop a volunteer training program to introduce new potential bumble bee watchers.	Having my sightings contribute to science.
229	2018/01/25 11:05:27 AM EST	I consent.	Western Region - United States: West of the Mississippi | Canada: West of Manitoba (including Manitoba)	2 years	Sometimes	Less than 10	No	Somewhat confident	Yes	To contribute to scientific data collection;I want to learn what species are on my property;I have a personal interest in bumble bees;I'm worried about bees and want to help save them;To share the uncommon or rare species I find		TRUE	TRUE	FALSE	FALSE	TRUE	TRUE	TRUE	FALSE	FALSE		No	Yes - some	No	45 - 54	Colorado	Suburban	Master's degree	Might you consider an Instagram account? Great for sharing great photos	I love how easy you make it to identify bumbles, with the different markings and parts of the body.
230	2018/01/25 11:11:21 AM EST	I consent.	Eastern Region - United States: East of the Mississippi | Canada: East of Ontario (including Ontario)	1 year	Rarely	Less than 10	No	Somewhat confident	Yes	To contribute to scientific data collection;I want to learn what species are on my property;I have a personal interest in bumble bees;I'm worried about bees and want to help save them		TRUE	TRUE	FALSE	FALSE	TRUE	TRUE	FALSE	FALSE	FALSE		No	Yes - many	No	35 - 44	Prince Edward Island	Rural	College graduate		Gets people interested and involved.
231	2018/01/25 11:33:09 AM EST	I consent.	Western Region - United States: West of the Mississippi | Canada: West of Manitoba (including Manitoba)	Under 1 year	Often	10-20	No	Somewhat confident	Yes	To contribute to scientific data collection;I want to learn what species are on my property;I want to learn how to identify the biodiversity in my region;I have a personal interest in bumble bees;I'm worried about bees and want to help save them;To share the uncommon or rare species I find;Recreational learning/Family activity;Learn how to attract bumblebees to my California Native Garden.		TRUE	TRUE	TRUE	FALSE	TRUE	TRUE	TRUE	FALSE	TRUE	Learn how to attract bumblebees to my California Native Garden.	No	Yes - some;Birds, some raptors	Yes, active;Ca. Plant Society, Turtle and Tortoise Society San Diego,	45 - 54	California	Suburban	College graduate	Pictures of both sexes. Improve Bumblebee plant list.	Identification Key. Pictures. Descriptions. Map	Verified sightings really help.
232	2018/01/25 11:54:45 AM EST	I consent.	Western Region - United States: West of the Mississippi | Canada: West of Manitoba (including Manitoba)	3 years	Sometimes	10-20	Yes	Very confident	Yes	To contribute to scientific data collection;I want to learn how to identify the biodiversity in my region;Participation in special events (e.g. Great Canadian Bumble Bee Count; Bioblitz);I have a personal interest in bumble bees;I'm worried about bees and want to help save them;To share the uncommon or rare species I find		TRUE	FALSE	TRUE	TRUE	TRUE	TRUE	TRUE	FALSE	FALSE		No	Yes - many	Yes, active	55 - 64	British Columbia	Urban	Trade, technical, or vocational training
233	2018/01/25 12:24:44 PM EST	I consent.	Western Region - United States: West of the Mississippi | Canada: West of Manitoba (including Manitoba)	Under 1 year	Rarely	Less than 10	No	Not confident	Yes	I have a personal interest in bumble bees;I'm worried about bees and want to help save them;Recreational learning/Family activity		FALSE	FALSE	FALSE	FALSE	TRUE	TRUE	FALSE	FALSE	TRUE		No	Yes - many;Other Bee Species	Yes, active	35 - 44	Colorado	Urban	Undergraduate degree
234	2018/01/25 12:33:13 PM EST	I consent.	Western Region - United States: West of the Mississippi | Canada: West of Manitoba (including Manitoba)	Under 1 year	Sometimes	Less than 10	No	Not confident	Maybe	To contribute to scientific data collection;I want to learn what species are on my property;I want to learn how to identify the biodiversity in my region;I'm worried about bees and want to help save them		TRUE	TRUE	TRUE	FALSE	FALSE	TRUE	FALSE	FALSE	FALSE		No	Yes - some	No	75 +	Texas	Rural	High school diploma or equivalency	Not sure since I am just getting my feet wet, as the expression goes.	Informs me about bees and how I can help preserve them. Year before last I had a few. This past Summer there were quite a few more around. I like that they are pollinators.	Sorry I couldn't answer the preceding question since I am new at trying to identify the species in my area. Will pay more attention this Summer. Hope they return. Have been putting out more plants to attract hummers, bees and butterflies.
235	2018/01/25 12:35:35 PM EST	I consent.	Western Region - United States: West of the Mississippi | Canada: West of Manitoba (including Manitoba)	2 years	Rarely	Less than 10	No	Somewhat confident	Maybe	To contribute to scientific data collection;I want to learn what species are on my property;I want to learn how to identify the biodiversity in my region;I have a personal interest in bumble bees;I'm worried about bees and want to help save them;To share the uncommon or rare species I find		TRUE	TRUE	TRUE	FALSE	TRUE	TRUE	TRUE	FALSE	FALSE		No	Yes - some	Yes, active	65 - 74	Washington	Suburban	Master's degree	Feedback has been slow.	That there is feedback.	Involvement has been infrequent enough that I haven't retained ID information from season to season.
236	2018/01/25 12:36:57 PM EST	I consent.	Eastern Region - United States: East of the Mississippi | Canada: East of Ontario (including Ontario)	3 years	Often	More than 50	Yes	Confident	Yes	To contribute to scientific data collection;I want to learn what species are on my property;I have a personal interest in bumble bees;To share the uncommon or rare species I find		TRUE	TRUE	FALSE	FALSE	TRUE	FALSE	TRUE	FALSE	FALSE		No	Yes - some	Yes, past	45 - 54	Minnesota	Suburban	Master's degree		The images and maps
237	2018/01/25 1:25:25 PM EST	I consent.	Western Region - United States: West of the Mississippi | Canada: West of Manitoba (including Manitoba)	4 years	Sometimes	Less than 10	No	Not confident	Yes	To contribute to scientific data collection;Recreational learning/Family activity		TRUE	FALSE	FALSE	FALSE	FALSE	FALSE	FALSE	FALSE	TRUE		No	No - just bumble bees	Yes, active;Wild Ones - native plant gardner	45 - 54	Missouri	Urban	Master's degree	keep up the good work, create an article on how mass air spraying for mosquitoes kills ALL flying insects (seen it happen here in STL in 2015) excuse was Zika, that never got to STL	Had no idea there were different kinds, just love that glossy almost all black one, this is making me look closer at my garden to see what else is living there and planting more natives to attract different insects, moths, butterflies, etc.	from previous list you can see I selected only names I think I have seen over the last few years. STL MO is right in the middle, so I may recognize more on the eastern list?
238	2018/01/25 1:34:45 PM EST	I consent.	Eastern Region - United States: East of the Mississippi | Canada: East of Ontario (including Ontario)	1 year	Rarely	Less than 10	No	Not confident	Yes	To contribute to scientific data collection;I want to learn what species are on my property;I want to learn how to identify the biodiversity in my region;Participation in special events (e.g. Great Canadian Bumble Bee Count; Bioblitz);I have a personal interest in bumble bees;I'm worried about bees and want to help save them		TRUE	TRUE	TRUE	TRUE	TRUE	TRUE	FALSE	FALSE	FALSE		No	Yes - some	Yes, active	25 - 34	Minnesota	Suburban	Professional degree	The app could use a little work. Submitting photos using a smart phone was a bit cumbersome.	The ability to see what other members are submitting in my area.
239	2018/01/25 1:38:29 PM EST	I consent.	Western Region - United States: West of the Mississippi | Canada: West of Manitoba (including Manitoba)	2 years	Sometimes	Less than 10	No	Not confident	Maybe	I want to learn what species are on my property;I want to learn how to identify the biodiversity in my region;I'm worried about bees and want to help save them		FALSE	TRUE	TRUE	FALSE	FALSE	TRUE	FALSE	FALSE	FALSE		No	No - none	Yes, active	55 - 64	Wisconsin	Suburban	Master's degree	Help with id and what species are in my area	Hunting bees for pictures	Good job
240	2018/01/25 1:41:15 PM EST	I consent.	Eastern Region - United States: East of the Mississippi | Canada: East of Ontario (including Ontario)	Under 1 year	Rarely		No	Not confident	I don't know	To contribute to scientific data collection;I want to learn what species are on my property;I want to learn how to identify the biodiversity in my region;I have a personal interest in bumble bees;I'm worried about bees and want to help save them		TRUE	TRUE	TRUE	FALSE	TRUE	TRUE	FALSE	FALSE	FALSE		No, but I would like to become an expert in their identification	Yes - some	Yes, active	55 - 64	Nova Scotia	Suburban	Master's degree	this survey has a design flaw. I'm just joining, and the question about how often I submit bee sightings does not apply to me, yet. Plus.. I hope the app works with android phones too!	The opportunity to develop skills in bee identification. I retired from the corporate world just over a year ago and made a commitment to improve the biodiversity on our yard as we feed birds year round and I participate in many birding citizen science programs. I wanted to do more, and as we have an all natural pesticide free property, I attended Dalhousie University's Modern Beekeeper Program a…	The last question tells all. I had no idea there were so many bee types in the East. I did not see mason or leafcutter bees in the list, unless they are known by other names. Very interested in training - keep me in mind.
241	2018/01/25 2:01:12 PM EST	I consent.	Western Region - United States: West of the Mississippi | Canada: West of Manitoba (including Manitoba)	3 years	Rarely	Less than 10	No	Not confident	Yes	To contribute to scientific data collection;I want to learn how to identify the biodiversity in my region;To share the uncommon or rare species I find;Recreational learning/Family activity		TRUE	FALSE	TRUE	FALSE	FALSE	FALSE	TRUE	FALSE	TRUE		No	Yes - some	Yes, active	65 - 74	Washington	Urban	PhD		Having an expert confirm my bumblebee identifications.	I lack skills to ID bumblebees without consulting a guide, so could not answer the last questions about photos. I could not remember which species I struggled with because I was left with several options, so I marked everything NA).
242	2018/01/25 2:17:09 PM EST	I consent.	Eastern Region - United States: East of the Mississippi | Canada: East of Ontario (including Ontario)	Under 1 year	Sometimes	10-20	No	Confident	Yes	To contribute to scientific data collection;I want to learn what species are on my property;I want to learn how to identify the biodiversity in my region;I have a personal interest in bumble bees;I'm worried about bees and want to help save them		TRUE	TRUE	TRUE	FALSE	TRUE	TRUE	FALSE	FALSE	FALSE		No	Yes - some;Butterflies, plants	No	45 - 54	Ontario	Suburban	Undergraduate degree		I like the format used to help identification; I find it very helpful. I also like getting notified when one of my submissions has been verified.	I am excited to participate again in 2018! I enjoy reading about the information the data submitted has generated and learning more about the changing status of bumblebees in my region.
243	2018/01/25 2:24:19 PM EST	I consent.	Western Region - United States: West of the Mississippi | Canada: West of Manitoba (including Manitoba)	3 years	Sometimes	More than 20	Yes	Somewhat confident	Yes	To contribute to scientific data collection;I want to learn what species are on my property;I want to learn how to identify the biodiversity in my region;I have a personal interest in bumble bees;I'm worried about bees and want to help save them;To share the uncommon or rare species I find;To accurately document the species diversity within my region.		TRUE	TRUE	TRUE	FALSE	TRUE	TRUE	TRUE	FALSE	FALSE	To accurately document the species diversity within my region.	Yes	Yes - some	Yes, active;US Forest Service	25 - 34	Oregon	Suburban	Undergraduate degree		I work on a National Forest, and am very interested in viewing the diversity which other BBW contributors have found on this forest. It aids in my understanding as a land manager, and also as an individual with an interest in pollinator diversity.
244	2018/01/25 3:21:58 PM EST	I consent.	Eastern Region - United States: East of the Mississippi | Canada: East of Ontario (including Ontario)	Under 1 year	Sometimes	Less than 10	No	Not confident	Yes	To contribute to scientific data collection;I want to learn what species are on my property;I want to learn how to identify the biodiversity in my region;I have a personal interest in bumble bees;I'm worried about bees and want to help save them		TRUE	TRUE	TRUE	FALSE	TRUE	TRUE	FALSE	FALSE	FALSE		No	Yes - some;Birds, butterflies (amature at both)	Yes, active	45 - 54	Maryland	Suburban	Undergraduate degree	I'd love to get more updates, especially during the bees' active season.	Being part of a group that cares about bumble bees and sharing information	It would have been helpful to have a picture of each bumble bee on the previous screen. I don't know these off the top of my head.
245	2018/01/25 3:29:59 PM EST	I consent.	Eastern Region - United States: East of the Mississippi | Canada: East of Ontario (including Ontario)	2 years	Rarely	Less than 10	No	Somewhat confident	Yes	To contribute to scientific data collection;I want to learn what species are on my property;I want to learn how to identify the biodiversity in my region;I'm worried about bees and want to help save them;To share the uncommon or rare species I find		TRUE	TRUE	TRUE	FALSE	FALSE	TRUE	TRUE	FALSE	FALSE		No	Yes - some	Yes, past;I have participated in a knowledge circle with The Land Between Charity and I help any turtle i see crossing the road get across safely	25 - 34	Ontario	Rural	Some high school		I love all the detailed information about how to identify the different species, it's done very well.
246	2018/01/25 4:08:14 PM EST	I consent.	Western Region - United States: West of the Mississippi | Canada: West of Manitoba (including Manitoba)	1 year	Sometimes	Less than 10	No	Not confident	Yes	To contribute to scientific data collection;I want to learn what species are on my property;I want to learn how to identify the biodiversity in my region;Participation in special events (e.g. Great Canadian Bumble Bee Count; Bioblitz);I have a personal interest in bumble bees;I'm worried about bees and want to help save them;To share the uncommon or rare species I find		TRUE	TRUE	TRUE	TRUE	TRUE	TRUE	TRUE	FALSE	FALSE		No	Yes - some	Yes, active	75 +	Alberta	Urban	Master's degree		Allows me to become more informed about bees	Just beginning to be involved and cannot identify many species
247	2018/01/25 4:12:30 PM EST	I consent.	Eastern Region - United States: East of the Mississippi | Canada: East of Ontario (including Ontario)	2 years	Sometimes	Less than 10	No	Somewhat confident	Yes	To contribute to scientific data collection;I want to learn how to identify the biodiversity in my region;I have a personal interest in bumble bees;I'm worried about bees and want to help save them;To share the uncommon or rare species I find		TRUE	FALSE	TRUE	FALSE	TRUE	TRUE	TRUE	FALSE	FALSE		No	Yes - some	Yes, active	35 - 44	New York	Suburban	Master's degree	personalized notifications for my area would be cool	learning and contributing
248	2018/01/25 4:59:07 PM EST	I consent.	Eastern Region - United States: East of the Mississippi | Canada: East of Ontario (including Ontario)	Under 1 year	Sometimes	Less than 10	No	Not confident	Maybe	To contribute to scientific data collection;I want to learn what species are on my property;I want to learn how to identify the biodiversity in my region;I have a personal interest in bumble bees;I'm worried about bees and want to help save them;To share the uncommon or rare species I find;Recreational learning/Family activity;Iâ€™ve always loved insects and nature and Iâ€™m concerned about polli…		TRUE	TRUE	TRUE	FALSE	TRUE	TRUE	TRUE	FALSE	TRUE	Iâ€™ve always loved insects and nature and Iâ€™m concerned about pollinators.	No	Interest in nature and will research to identify birds and other insects/spiders, etc that catch my eye.	No	45 - 54	Ohio	Suburban	Master's degree	Make it easier it key/ID bumble bees.	The mission of the app and its for a species Iâ€™ve loved since I was a child!	Iâ€™d like to see this app to also include or maybe have a sister app for other pollinators.
249	2018/01/25 5:31:31 PM EST	I consent.	Eastern Region - United States: East of the Mississippi | Canada: East of Ontario (including Ontario)	2 years	Rarely	Less than 10	No	Not confident	I don't know	To contribute to scientific data collection;I want to learn what species are on my property;I want to learn how to identify the biodiversity in my region;I have a personal interest in bumble bees;I'm worried about bees and want to help save them;Recreational learning/Family activity		TRUE	TRUE	TRUE	FALSE	TRUE	TRUE	FALSE	FALSE	TRUE		No	Yes - some;Some wildflowers and wetland plants learned from a university course	No	25 - 34	Michigan	Suburban	College graduate
250	2018/01/25 6:00:11 PM EST	I consent.	Eastern Region - United States: East of the Mississippi | Canada: East of Ontario (including Ontario)	2 years	Rarely	Less than 10	No	Very confident	Maybe	To contribute to scientific data collection;I want to learn what species are on my property;I have a personal interest in bumble bees;I'm worried about bees and want to help save them		TRUE	TRUE	FALSE	FALSE	TRUE	TRUE	FALSE	FALSE	FALSE		Je suis biologiste.	Yes - many	Yes, past	55 - 64	Quebec	Suburban	BaccalaurÃ©at es sciences, biologie-geographie	finer identification tools	All
251	2018/01/25 7:10:01 PM EST	I consent.	Eastern Region - United States: East of the Mississippi | Canada: East of Ontario (including Ontario)	Under 1 year	Rarely	Less than 10	No	Not confident	Yes	I'm worried about bees and want to help save them		FALSE	FALSE	FALSE	FALSE	FALSE	TRUE	FALSE	FALSE	FALSE		No	No - none	No	75 +	Michigan	Suburban	Some college/university		I find it very interesting
252	2018/01/25 7:14:25 PM EST	I consent.	Western Region - United States: West of the Mississippi | Canada: West of Manitoba (including Manitoba)	2 years	Sometimes	Less than 10	No	Confident	Yes	To contribute to scientific data collection;I want to learn what species are on my property;I have a personal interest in bumble bees;I'm worried about bees and want to help save them		TRUE	TRUE	FALSE	FALSE	TRUE	TRUE	FALSE	FALSE	FALSE			Yes - some	Yes, active	55 - 64	Texas	Urban	College graduate	Do you have an app?	Collection and verification of native bees.
253	2018/01/25 7:24:45 PM EST	I consent.	Western Region - United States: West of the Mississippi | Canada: West of Manitoba (including Manitoba)	3 years	Sometimes	10-20	No	Somewhat confident	I don't know	To contribute to scientific data collection		TRUE	FALSE	FALSE	FALSE	FALSE	FALSE	FALSE	FALSE	FALSE		No	Yes - some	No	45 - 54	Missouri	Suburban	Master's degree	More otions in classifying. Don't appear all there	Helping save bees	Would location to not be down to coordinates for my house
254	2018/01/25 7:50:20 PM EST	I consent.	Eastern Region - United States: East of the Mississippi | Canada: East of Ontario (including Ontario)	1 year	Sometimes	10-20	No	Not confident	Yes	To contribute to scientific data collection;I want to learn how to identify the biodiversity in my region;I have a personal interest in bumble bees;I'm worried about bees and want to help save them;To share the uncommon or rare species I find		TRUE	FALSE	TRUE	FALSE	TRUE	TRUE	TRUE	FALSE	FALSE		No	No - none	No	45 - 54	Ontario	Suburban	Undergraduate degree		I like that you now have an app, it will increase the submissions I make.
255	2018/01/25 7:55:26 PM EST	I consent.	Eastern Region - United States: East of the Mississippi | Canada: East of Ontario (including Ontario)	1 year	Rarely	Less than 10	No	Not confident	I don't know	To contribute to scientific data collection;I'm worried about bees and want to help save them		TRUE	FALSE	FALSE	FALSE	FALSE	TRUE	FALSE	FALSE	FALSE		No	I'm not sure what "wildlife ID skills" include so I don't know.	No	65 - 74	Ontario	Urban	Master's degree		BBW was simple to use and you responded to my almost too fuzzy bee photo. I thank you.	I don't know anything about all the varieties of bumble bees in Eastern Canada. I love the names but had no idea there were so many. I have only been back in Canada for 3 years so am not up on what has been happening in our natural world.
256	2018/01/25 8:38:13 PM EST	I consent.	Eastern Region - United States: East of the Mississippi | Canada: East of Ontario (including Ontario)	Under 1 year	Only if it is a rare or uncommon species	Less than 10	No	Confident	Yes	To contribute to scientific data collection;Participation in special events (e.g. Great Canadian Bumble Bee Count; Bioblitz);I have a personal interest in bumble bees;Recreational learning/Family activity		TRUE	FALSE	FALSE	TRUE	TRUE	FALSE	FALSE	FALSE	TRUE		No	Yes - many;Medical entomologist, field biologist and park naturalist	Yes, active;Local Audubon and Native Plant societies	55 - 64	Florida	Suburban	Master's degree
257	2018/01/25 10:34:39 PM EST	I consent.	Eastern Region - United States: East of the Mississippi | Canada: East of Ontario (including Ontario)	1 year	Sometimes	Less than 10	No	Somewhat confident	Yes	To contribute to scientific data collection;I want to learn what species are on my property;I want to learn how to identify the biodiversity in my region;I'm worried about bees and want to help save them;Recreational learning/Family activity		TRUE	TRUE	TRUE	FALSE	FALSE	TRUE	FALSE	FALSE	TRUE		No	Yes - many	Yes, active	55 - 64	Illinois	Urban	Master's degree	Verify my bee i.d. sooner.	I am learning more about bees. I like to spend this time with my son.	Suggestion: curriculum for schools on native bees be available.
258	2018/01/26 12:30:05 AM EST	I consent.	Western Region - United States: West of the Mississippi | Canada: West of Manitoba (including Manitoba)	1 year	Rarely	Less than 10	Yes	Confident	No	To contribute to scientific data collection;I have a personal interest in bumble bees;I'm worried about bees and want to help save them		TRUE	FALSE	FALSE	FALSE	TRUE	TRUE	FALSE	FALSE	FALSE		No	Yes - some	Yes, active	18 - 24	Colorado	Urban	I am a student in College	Improve the identification tool by adding more options.	It can help me identify bumble bees, but so far, all I have found is the Western bumble bee, which isn't exactly all that likely.	Keep up the good work, you might want to update your findings pictures more often.
259	2018/01/26 3:34:49 AM EST	I consent.	Eastern Region - United States: East of the Mississippi | Canada: East of Ontario (including Ontario)	Under 1 year	Rarely	Less than 10	No	Somewhat confident	Maybe	To contribute to scientific data collection;I want to learn what species are on my property;I want to learn how to identify the biodiversity in my region;I have a personal interest in bumble bees;I'm worried about bees and want to help save them;To share the uncommon or rare species I find		TRUE	TRUE	TRUE	FALSE	TRUE	TRUE	TRUE	FALSE	FALSE		No	Yes - some	Yes, active	55 - 64	New York	Rural	Undergraduate degree
260	2018/01/26 7:45:08 AM EST	I consent.	Eastern Region - United States: East of the Mississippi | Canada: East of Ontario (including Ontario)	1 year	Rarely	Less than 10	Yes	Somewhat confident	Maybe	To contribute to scientific data collection;I want to learn what species are on my property;I want to learn how to identify the biodiversity in my region;I have a personal interest in bumble bees;I'm worried about bees and want to help save them		TRUE	TRUE	TRUE	FALSE	TRUE	TRUE	FALSE	FALSE	FALSE		No	Yes - some	Yes, active	45 - 54	Massachusetts	Suburban	PhD		Learning about the bumble species in my area, and also the way this learning and looking forces me to slow down and pay attention to the natural world around me.	Regarding the identification of bumble bees: I am a rank amateur, and I mostly find bumble bees as I am working in the gardens or hiking in good habitat. I'm not in those locations expressly looking for bumblebees, though I pay close attention to them and am getting better at identifying the species most common to my stomping grounds. That said, I have to renew my familiarity with the species eac…
261	2018/01/26 10:56:22 AM EST	I consent.	Eastern Region - United States: East of the Mississippi | Canada: East of Ontario (including Ontario)	2 years	Rarely	Less than 10	No	Not confident	Yes	To contribute to scientific data collection;I want to learn what species are on my property		TRUE	TRUE	FALSE	FALSE	FALSE	FALSE	FALSE	FALSE	FALSE		No	No - none	No	45 - 54	Alabama	Rural	Undergraduate degree
262	2018/01/26 11:00:59 AM EST	I consent.	Eastern Region - United States: East of the Mississippi | Canada: East of Ontario (including Ontario)	Under 1 year	Rarely	Less than 10	No	Unsure	I don't know	To contribute to scientific data collection;I want to learn what species are on my property;I want to learn how to identify the biodiversity in my region;I'm worried about bees and want to help save them		TRUE	TRUE	TRUE	FALSE	FALSE	TRUE	FALSE	FALSE	FALSE		No	Yes - some;birds of eastern North America; some reptiles; some mammals	Yes, past;Lower Neuse Bird Club, Carolina bird Club	55 - 64	North Carolina	Rural	Undergraduate degree			I am a novice but eager to learn, and BBW provides me lots of help getting started. thank you
263	2018/01/26 11:04:22 AM EST	I consent.	Eastern Region - United States: East of the Mississippi | Canada: East of Ontario (including Ontario)	2 years	Rarely	Less than 10	No	Somewhat confident	Yes	To contribute to scientific data collection;I want to learn what species are on my property;I want to learn how to identify the biodiversity in my region;Participation in special events (e.g. Great Canadian Bumble Bee Count; Bioblitz);I have a personal interest in bumble bees;I'm worried about bees and want to help save them;To share the uncommon or rare species I find;Recreational learning/Famil…		TRUE	TRUE	TRUE	TRUE	TRUE	TRUE	TRUE	FALSE	TRUE		No	Yes - many	Yes, active	55 - 64	Ontario	Urban	Undergraduate degree	more email about identification and reminders to be actively looking	contribute to science and BB recovery	please provide photos when asking us to determine how difficult it is to identify BBs
264	2018/01/26 11:10:03 AM EST	I consent.	Eastern Region - United States: East of the Mississippi | Canada: East of Ontario (including Ontario)	4 years	Often	More than 50	No	Not confident	Maybe	To contribute to scientific data collection;I want to learn what species are on my property;I'm worried about bees and want to help save them;Recreational learning/Family activity;To share info at our local nature center		TRUE	TRUE	FALSE	FALSE	FALSE	TRUE	FALSE	FALSE	TRUE	To share info at our local nature center	No	Yes - some;butterflies and wildflowers	Yes, active;Ted Markham Nature Center in Mossy Bank Park, Bath, NY, Monarch Watch, NABA, Xerces Society	65 - 74	New York	Rural	Master's degree	the classification of bees/pictures that a member has to use in order to submit photos - I find them confusing and often end up with an ID that I know is incorrect	I like contributing to the "bigger picture", learning about something in nature , helping improve the environment, sharing the learning.	I find it hard to ID bumblebees, in general, because there are so many variations of the same kind.
265	2018/01/26 11:38:18 AM EST	I consent.	Eastern Region - United States: East of the Mississippi | Canada: East of Ontario (including Ontario)	3 years	Rarely	More than 20	No	Confident	Yes	To contribute to scientific data collection;I want to learn what species are on my property;I want to learn how to identify the biodiversity in my region;I have a personal interest in bumble bees;I'm worried about bees and want to help save them;To share the uncommon or rare species I find;Confirm that my native plants are attracting bumble bees, esp rare bees		TRUE	TRUE	TRUE	FALSE	TRUE	TRUE	TRUE	FALSE	FALSE	Confirm that my native plants are attracting bumble bees, esp rare bees	No	Yes - some;We raise orchard mason bees; I identify birds	Yes, active;Yes, past	55 - 64	Virginia	Suburban	Master's degree	Confirm IDs sooner (to help us learn, and encourage us)... I know you are all volunteers and appreciate your efforts.	Contributing to knowledge; knowing that my garden is helping wild creatures; seeing other people's photos	Thanks for BBW and for the survey! The survey, along with a recent batch of confirmed IDs, have encouraged me to get out there again in 2018.
266	2018/01/26 11:51:07 AM EST	I consent.	Western Region - United States: West of the Mississippi | Canada: West of Manitoba (including Manitoba)	3 years	Rarely	Less than 10	No	Not confident	Yes	To contribute to scientific data collection;I want to learn what species are on my property;I want to learn how to identify the biodiversity in my region;I have a personal interest in bumble bees;I'm worried about bees and want to help save them;Recreational learning/Family activity;Feedback/verification from experts		TRUE	TRUE	TRUE	FALSE	TRUE	TRUE	FALSE	FALSE	TRUE	Feedback/verification from experts	No	Yes - many	Yes, active	45 - 54	British Columbia	Suburban	Master's degree	Continue to try to train and/or enlist expert volunteers to verify identifications. Develop and provide, if possible, an online identification workshop.
267	2018/01/26 12:26:11 PM EST	I consent.	Eastern Region - United States: East of the Mississippi | Canada: East of Ontario (including Ontario)	Under 1 year	Sometimes	Less than 10	Yes	Confident	Yes	To contribute to scientific data collection;I want to learn what species are on my property;I want to learn how to identify the biodiversity in my region;Participation in special events (e.g. Great Canadian Bumble Bee Count; Bioblitz);I have a personal interest in bumble bees;I'm worried about bees and want to help save them;To share the uncommon or rare species I find;The preservation of ecologi…		TRUE	TRUE	TRUE	TRUE	TRUE	TRUE	TRUE	TRUE	FALSE		Yes	Yes - many;Integrated Crop Management scout in organic and non-organic blueberry fields in Hancock County Maine. Many years of bird and insect identification and recording.	Yes, active;Xerces Society. Maine Volunteer Lake Monitoring Program (non-native invasive aquatic plant surveys in lakes and ponds)	45 - 54	Maine	Rural	Undergraduate degree	I cannot think of anything at this time.	Lots of great photos and information.
268	2018/01/26 12:29:48 PM EST	I consent.	Eastern Region - United States: East of the Mississippi | Canada: East of Ontario (including Ontario)	4 years	Sometimes	More than 50	No	Somewhat confident	Maybe	To contribute to scientific data collection;I want to learn what species are on my property;I want to learn how to identify the biodiversity in my region;Participation in special events (e.g. Great Canadian Bumble Bee Count; Bioblitz);I have a personal interest in bumble bees;I'm worried about bees and want to help save them;To share the uncommon or rare species I find		TRUE	TRUE	TRUE	TRUE	TRUE	TRUE	TRUE	FALSE	FALSE		No	Yes - many;main other groups identified are odonata and butterflies, but identify mamals, some birds, amphibians and plants.	Yes, active	35 - 44	Ontario	Suburban	College graduate	When viewing the bumblebee sighting details I would like to see my site name listed. Currently it shows only a map and you have to zoom right in to find out where that was sighted. I like how it shows the site name in the list view ("view all my bumblebee sightings") but would love that info to also be on the details page, or at least the province, nearest town or such. Nearby town and such would…	The expert confirmations are great. I like seeing the sightings maps to give me an idea of where else the species has been seen, the sightings maps also help tell me where and how much observer effort goes (so if I wanted I could try to fill in "gaps").	I think BBW is a very good resource and am glad it is here to help verify sightings and provide insight into potential ranges of species and what others are observing.
269	2018/01/26 1:30:35 PM EST	I consent.	Western Region - United States: West of the Mississippi | Canada: West of Manitoba (including Manitoba)	4 years	Sometimes	10-20	No	Somewhat confident	Yes	To contribute to scientific data collection;I want to learn what species are on my property;I want to learn how to identify the biodiversity in my region;I have a personal interest in bumble bees;I'm worried about bees and want to help save them;Recreational learning/Family activity		TRUE	TRUE	TRUE	FALSE	TRUE	TRUE	FALSE	FALSE	TRUE		No	Yes - many;Biological Sciences degree	Yes, active;Rocky Mountain Naturalists, Cranbrook, B.C.	65 - 74	British Columbia	Rural	Master's degree	More feedback	exploring the North American map of sightings	is it still worthwhile for me to enter last summer's (2017) bumblebees?
270	2018/01/26 2:52:43 PM EST	I consent.	Western Region - United States: West of the Mississippi | Canada: West of Manitoba (including Manitoba)	2 years	Sometimes	10-20	Yes	Confident	Maybe	To contribute to scientific data collection;I want to learn how to identify the biodiversity in my region;I have a personal interest in bumble bees;I'm worried about bees and want to help save them;To share the uncommon or rare species I find		TRUE	FALSE	TRUE	FALSE	TRUE	TRUE	TRUE	FALSE	FALSE		Yes	Yes - some;Raptors, mammals, amphibians	Yes, active;The Wildlife Society	25 - 34	Oregon	Rural	Master's degree		I like being able to look at other peoples photos of confirmed species to compare to mine.
271	2018/01/26 4:54:45 PM EST	I consent.	Eastern Region - United States: East of the Mississippi | Canada: East of Ontario (including Ontario)	2 years	Rarely	Less than 10	No	Not confident	Yes	To contribute to scientific data collection;I want to learn what species are on my property;I'm worried about bees and want to help save them;I love feeling a part of the natural world		TRUE	TRUE	FALSE	FALSE	FALSE	TRUE	FALSE	FALSE	FALSE	I love feeling a part of the natural world	No	Yes - some	No	55 - 64	Quebec	Suburban	Undergraduate degree	I had LOTS of trouble uploading my photos. No one responded to my e-mail questions about this, so I stopped trying. I now have an i-phone, so I will try that this summer. Please acknowledge, at least, an e-mail question!	I like feeling part of a scientific project that can help the natural world. I have come to love bumble bees, and I spread the word wherever I go!	Hope to give it another go this summer, by submitting photos with my new i-phone!
272	2018/01/26 7:05:32 PM EST	I consent.	Western Region - United States: West of the Mississippi | Canada: West of Manitoba (including Manitoba)	Under 1 year	Sometimes	Less than 10	Yes	Somewhat confident	Maybe	To contribute to scientific data collection;I want to learn how to identify the biodiversity in my region;I have a personal interest in bumble bees;I'm worried about bees and want to help save them;To share the uncommon or rare species I find;Recreational learning/Family activity		TRUE	FALSE	TRUE	FALSE	TRUE	TRUE	TRUE	FALSE	TRUE		Yes	Yes - many	No	45 - 54	Minnesota	Urban	Master's degree		Ease of upload and ID tools
273	2018/01/26 10:03:58 PM EST	I consent.	Western Region - United States: West of the Mississippi | Canada: West of Manitoba (including Manitoba)	Under 1 year	Rarely	Less than 10	No	Somewhat confident	I don't know	To contribute to scientific data collection;I want to learn what species are on my property;I want to learn how to identify the biodiversity in my region;I have a personal interest in bumble bees;I'm worried about bees and want to help save them;To share the uncommon or rare species I find;Recreational learning/Family activity		TRUE	TRUE	TRUE	FALSE	TRUE	TRUE	TRUE	FALSE	TRUE		No	Yes - many	Yes, past	55 - 64	California	Suburban	Master's degree
274	2018/01/27 12:38:16 AM EST	I consent.	Western Region - United States: West of the Mississippi | Canada: West of Manitoba (including Manitoba)	4 years	Sometimes	More than 20	No	Somewhat confident	Yes	To contribute to scientific data collection;I want to learn what species are on my property;I'm worried about bees and want to help save them;To share the uncommon or rare species I find;Recreational learning/Family activity;To see what species other people are seeing in my area		TRUE	TRUE	FALSE	FALSE	FALSE	TRUE	TRUE	FALSE	TRUE	To see what species other people are seeing in my area	No	Yes - some	Yes, active;Frequent volunteer at nearby USFWS refuge and other natural areas nearby	55 - 64	Washington	Suburban	College graduate	It would be nice if the ID tools were localized to my area. Also I think it would help everyone if you reached out to the hiking groups on facebook. These people go all over the place, care about nature, and love to take pictures. I follow these groups: https://www.facebook.com/groups/PortlandHikers/ https://www.facebook.com/groups/827903490562167/	I like that my ID guesses are confirm/corrected by an expert.
275	2018/01/27 7:34:26 AM EST	I consent.	Western Region - United States: West of the Mississippi | Canada: West of Manitoba (including Manitoba)	2 years	Rarely	Less than 10	No	Not confident	Maybe	To contribute to scientific data collection;I want to learn what species are on my property;Participation in special events (e.g. Great Canadian Bumble Bee Count; Bioblitz);I have a personal interest in bumble bees;I'm worried about bees and want to help save them		TRUE	TRUE	FALSE	TRUE	TRUE	TRUE	FALSE	FALSE	FALSE		No	No - none	Yes, active	55 - 64	Arkansas	Rural	Master's degree
276	2018/01/27 11:05:32 AM EST	I consent.	Western Region - United States: West of the Mississippi | Canada: West of Manitoba (including Manitoba)	1 year	Rarely	Less than 10	No	Confident	Yes	To contribute to scientific data collection;I'm worried about bees and want to help save them;Recreational learning/Family activity		TRUE	FALSE	FALSE	FALSE	FALSE	TRUE	FALSE	FALSE	TRUE		No	No - none	Yes, active	65 - 74	British Columbia	Rural	Master's degree		Advancing our understanding of life forces on our planet.	Could not find the photos to identify or the key, sorry
277	2018/01/27 12:16:44 PM EST	I consent.	Western Region - United States: West of the Mississippi | Canada: West of Manitoba (including Manitoba)	1 year	Rarely	Less than 10	No	Somewhat confident	Maybe	To contribute to scientific data collection;I want to learn what species are on my property;I want to learn how to identify the biodiversity in my region;I'm worried about bees and want to help save them;To share the uncommon or rare species I find;Recreational learning/Family activity		TRUE	TRUE	TRUE	FALSE	FALSE	TRUE	TRUE	FALSE	TRUE		No	Yes - many	Yes, active	55 - 64	New Mexico	Urban	Master's degree	I haven't used the site enough to provide good suggestions	Contributing to the knowledge of wild bees in my area	I don't have the experience needed to answer the previous question.
278	2018/01/27 12:35:29 PM EST	I consent.	Eastern Region - United States: East of the Mississippi | Canada: East of Ontario (including Ontario)	Under 1 year	Rarely	Less than 10	Yes	Somewhat confident	Yes	To contribute to scientific data collection;I want to learn what species are on my property;I want to learn how to identify the biodiversity in my region;I have a personal interest in bumble bees;I'm worried about bees and want to help save them		TRUE	TRUE	TRUE	FALSE	TRUE	TRUE	FALSE	FALSE	FALSE		Lectures by Dr. Robert Gregere in Massachusetts, and other bee workshops	Yes - many;Butterflies, Dragonflies, wildflowers, reptiles, birds	Yes, past;worked for the Mass Audubon Society for 20 years as Master naturalist	65 - 74	Ontario	Suburban	College graduate		I am still a newbie so haven't had any experience yet with Bumble Bee Watch	I am still learning Bombus species and hope to get a lot better at ID
279	2018/01/27 2:39:52 PM EST	I consent.	Western Region - United States: West of the Mississippi | Canada: West of Manitoba (including Manitoba)	3 years	Rarely	Less than 10	No	Somewhat confident	Yes	To contribute to scientific data collection;I have a personal interest in bumble bees;I'm worried about bees and want to help save them		TRUE	FALSE	FALSE	FALSE	TRUE	TRUE	FALSE	FALSE	FALSE		My grandfather kept honeybees on his apple orchard, and taught us a little bit; but NOT 'specialized training' at all	No - none	Nature, but not naturalist (Colorado Mountain Club, Sierra Club, Greenpeace, etc.)	55 - 64	Colorado	Suburban	College graduate	Mobile phone app identification tools	Feeling that I'm contributing in some small way to protecting our environment, which I consider to be under siege	Identifying individual species is difficult for MOST specie, due to the subtlety of differentiation between so many species that to the lay person are quite inobvious, especially from a limited set of sometimes-less-than-perfectly-focused photographs. We'd all LOVE an app that could differentiate species automatically from a set of photographs, or stills taken from video, which would at least get…
280	2018/01/27 5:13:09 PM EST	I consent.	Eastern Region - United States: East of the Mississippi | Canada: East of Ontario (including Ontario)	2 years	Rarely	Less than 10	Yes	Somewhat confident	Yes	To contribute to scientific data collection;I'm worried about bees and want to help save them;To share the uncommon or rare species I find		TRUE	FALSE	FALSE	FALSE	FALSE	TRUE	TRUE	FALSE	FALSE		Took a graduate level entomology course in college	Yes - some	Yes, active	45 - 54	Pennsylvania	Rural	2 bs degrees with some graduate courses in biology	reply to our submissions personally	reading your news letter
281	2018/01/27 8:14:55 PM EST	I consent.	Eastern Region - United States: East of the Mississippi | Canada: East of Ontario (including Ontario)	1 year	Sometimes	Less than 10	No	Unsure	Maybe	To contribute to scientific data collection;I have a personal interest in bumble bees;I'm worried about bees and want to help save them		TRUE	FALSE	FALSE	FALSE	TRUE	TRUE	FALSE	FALSE	FALSE		No	Yes - some	No	55 - 64	Ontario	Rural	Some college/university		I respect living creatures and to learn that bees and bumblebees can be endangered, one cannot take their presence for granted. I have paid more attention when I see them (August and September, in our fields) and if I can help document their presence ... I appreciate their work and beauty.	I wasn't quite sure how to answer the previous section ... I saw no photos ... but of the photos I have taken, identification can be a challenge as the bumblebees move around quickly enough from closer to flower.
282	2018/01/28 10:12:41 AM EST	I consent.	Eastern Region - United States: East of the Mississippi | Canada: East of Ontario (including Ontario)	2 years	Sometimes	10-20	No	Somewhat confident	Yes	To contribute to scientific data collection;I want to learn how to identify the biodiversity in my region;Participation in special events (e.g. Great Canadian Bumble Bee Count; Bioblitz);I have a personal interest in bumble bees;I'm worried about bees and want to help save them		TRUE	FALSE	TRUE	TRUE	TRUE	TRUE	FALSE	FALSE	FALSE		No	Yes - some	No	35 - 44	Ontario	Urban	Undergraduate degree		Getting Feedback	I think that a project like this is excellent and serves to better inform on the health of the wildlife around us. Essential work to counter the typical corporate lines that "there is no proof/we don't do any harm".
283	2018/01/28 4:36:13 PM EST	I consent.	Western Region - United States: West of the Mississippi | Canada: West of Manitoba (including Manitoba)	3 years	Sometimes	Less than 10	No	Somewhat confident	Yes	To contribute to scientific data collection;I want to learn what species are on my property;I want to learn how to identify the biodiversity in my region;I'm worried about bees and want to help save them		TRUE	TRUE	TRUE	FALSE	FALSE	TRUE	FALSE	FALSE	FALSE		No	Yes - some	No	55 - 64	Colorado	Rural	College graduate	Better search keys; i.e. by color, by banding, by region, by habitat, etc. Listing of typical plants each bee species feeds on.	It is both a great resource as well as a place for citizen scientists to participate.	Thank you for allowing me, a citizen scientist, to be a participant in the Bumble Bee Watch project.
284	2018/01/29 12:01:01 AM EST	I consent.	Eastern Region - United States: East of the Mississippi | Canada: East of Ontario (including Ontario)	2 years	Rarely	Less than 10	No	Somewhat confident	Yes	To contribute to scientific data collection;I want to learn what species are on my property;I want to learn how to identify the biodiversity in my region;I have a personal interest in bumble bees;I'm worried about bees and want to help save them;Recreational learning/Family activity		TRUE	TRUE	TRUE	FALSE	TRUE	TRUE	FALSE	FALSE	TRUE		No	Yes - some	No	35 - 44	Ontario	Rural	Master's degree
285	2018/01/29 8:07:41 AM EST	I consent.	Eastern Region - United States: East of the Mississippi | Canada: East of Ontario (including Ontario)	1 year	Sometimes	Less than 10	No	Somewhat confident	Yes	To contribute to scientific data collection;I want to learn what species are on my property;I want to learn how to identify the biodiversity in my region;I have a personal interest in bumble bees;I'm worried about bees and want to help save them;To share the uncommon or rare species I find		TRUE	TRUE	TRUE	FALSE	TRUE	TRUE	TRUE	FALSE	FALSE		Yes	Yes - some	Yes, active	45 - 54	Georgia	Suburban	Undergraduate degree		I enjoy keying out the bees and having my answers confirmed and learning what bees are in my area.	This is one of my favorite programs.
286	2018/01/29 9:49:20 AM EST	I consent.	Eastern Region - United States: East of the Mississippi | Canada: East of Ontario (including Ontario)	4 years	Often	More than 20	No	Confident	Yes	To contribute to scientific data collection;I have a personal interest in bumble bees;To share the uncommon or rare species I find		TRUE	FALSE	FALSE	FALSE	TRUE	FALSE	TRUE	FALSE	FALSE		No	Yes - some	Yes, past	55 - 64	Ohio	Suburban	Master's degree	Photo submissions are sometimes not verified for months. I have had some unverified for over a year. I know there are limited verifiers who have other jobs but I believe this needs to improve.	I really like the new iOS app. It's easy to use and photos can be submitted from the field. It's a good "selling" point for this CS program.	I'm an informal educator and have introduced many teachers and students to BB Watch. I use it in conjunction with other classroom and outdoor inquiry activities. I find the students have a somewhat difficult time recognizing color patterns even with common species. I have created BB ID flip chart that students can easily carry in the field to help with ID of the more common species. I'd be intere…
287	2018/01/29 10:36:47 AM EST	I consent.	Eastern Region - United States: East of the Mississippi | Canada: East of Ontario (including Ontario)	Under 1 year	Rarely	Less than 10	No	Not confident	Yes	To contribute to scientific data collection;I want to learn what species are on my property;I have a personal interest in bumble bees;I'm worried about bees and want to help save them		TRUE	TRUE	FALSE	FALSE	TRUE	TRUE	FALSE	FALSE	FALSE		No	Yes - many	Yes, past	65 - 74	Ontario	Rural	Undergraduate degree	Sometimes i find the website hard to navigate	Learning more about local species	I have submitted only one photo from my own yard. Find it hard to get a clear photo ..my cellphone camera skills are poor and they move so fast. Will continue to try and submit something when i have a photo good enough to support identification.
288	2018/01/29 1:10:40 PM EST	I consent.	Eastern Region - United States: East of the Mississippi | Canada: East of Ontario (including Ontario)	3 years	Sometimes	More than 20	No	Somewhat confident	Yes	To contribute to scientific data collection;I want to learn how to identify the biodiversity in my region;I'm worried about bees and want to help save them;To share the uncommon or rare species I find		TRUE	FALSE	TRUE	FALSE	FALSE	TRUE	TRUE	FALSE	FALSE		No	Yes - some	Yes, active	65 - 74	Minnesota	Rural	Master's degree	Quicker verification of identification	Learning the species
289	2018/01/29 3:44:49 PM EST	I consent.	Eastern Region - United States: East of the Mississippi | Canada: East of Ontario (including Ontario)	1 year	Rarely	Less than 10	No	Not confident	I don't know	To contribute to scientific data collection;I want to learn how to identify the biodiversity in my region;I have a personal interest in bumble bees;I'm worried about bees and want to help save them		TRUE	FALSE	TRUE	FALSE	TRUE	TRUE	FALSE	FALSE	FALSE		No	No - none	No	45 - 54	Ontario	Suburban	Some college/university	I find it impossible to compare my photos of bees to the animation version on the website, therefore I do not submit.	I like the idea that I can contribute, but haven't as yet due to inability to identify my bumblebees	I have a bumblebee that likes to next under my water barrel and will look for her again this spring. She tried to nest last year, but it was full of mud to the entrance and she could not. I want to make sure I clear out any obstacle for her.
290	2018/01/30 12:21:21 PM EST	I consent.	Western Region - United States: West of the Mississippi | Canada: West of Manitoba (including Manitoba)	2 years	Rarely	Less than 10	No	Very confident	Yes	To contribute to scientific data collection;I want to learn how to identify the biodiversity in my region;I have a personal interest in bumble bees;I'm worried about bees and want to help save them;Recreational learning/Family activity		TRUE	FALSE	TRUE	FALSE	TRUE	TRUE	FALSE	FALSE	TRUE		No	Yes - some	Yes, past	35 - 44	Manitoba	Suburban	Some college/university	More Awareness	All the info.	Fantastic understanding of the species
291	2018/01/30 12:33:41 PM EST	I consent.	Eastern Region - United States: East of the Mississippi | Canada: East of Ontario (including Ontario)	2 years	Rarely	Less than 10	No	Somewhat confident	Yes	To contribute to scientific data collection;I want to learn what species are on my property;I want to learn how to identify the biodiversity in my region;Participation in special events (e.g. Great Canadian Bumble Bee Count; Bioblitz);I have a personal interest in bumble bees;I'm worried about bees and want to help save them;To share the uncommon or rare species I find;Recreational learning/Famil…		TRUE	TRUE	TRUE	TRUE	TRUE	TRUE	TRUE	FALSE	TRUE		No	Yes - some	Yes, past	25 - 34	Tennessee	Rural	Some college/university	I would use often if I had access to an Android App.	I love to contribute to the tacking and protection of bee's as they play a vital role in our existence.	You all are doing a wonderful thing. I do believe that if there were an Android app for submitting photos and or identification then there would be a lot more entries . I just do not have time to submit photo's on my computer or forget to do so. I could easily upload them when I take them if an Android app was available.
292	2018/01/30 3:19:58 PM EST	I consent.	Eastern Region - United States: East of the Mississippi | Canada: East of Ontario (including Ontario)	1 year	Only if it is a rare or uncommon species	Less than 10	No	Not confident	Yes	I'm worried about bees and want to help save them		FALSE	FALSE	FALSE	FALSE	FALSE	TRUE	FALSE	FALSE	FALSE		No	No - none	Yes, active	65 - 74	Pennsylvania	Suburban	Undergraduate degree
293	2018/01/30 3:20:58 PM EST	I consent.	Western Region - United States: West of the Mississippi | Canada: West of Manitoba (including Manitoba)	Under 1 year	Rarely	Less than 10	No	Not confident	Yes	I want to learn what species are on my property;Recreational learning/Family activity		FALSE	TRUE	FALSE	FALSE	FALSE	FALSE	FALSE	FALSE	TRUE		No	Yes - some	No	55 - 64	Colorado	Rural	Master's degree			I enjoy finding out what type I have on my property. I donâ€™t remember them very well What I mostly notice is where I found them and when and what plants they are on. I plant more of what they like I also pay attention to population. Last year was a low year without many visitors
294	2018/01/31 12:46:23 PM EST	I consent.	Western Region - United States: West of the Mississippi | Canada: West of Manitoba (including Manitoba)	2 years	Sometimes	10-20	No	Somewhat confident	Maybe	To contribute to scientific data collection;I want to learn how to identify the biodiversity in my region;I'm worried about bees and want to help save them		TRUE	FALSE	TRUE	FALSE	FALSE	TRUE	FALSE	FALSE	FALSE		No	Yes - many	Yes, active	55 - 64	South Dakota	Rural	Undergraduate degree	Faster verification	learning about bumblebees - what we have, how many different spp there are
295	2018/01/31 3:42:09 PM EST	I consent.	Eastern Region - United States: East of the Mississippi | Canada: East of Ontario (including Ontario)	Under 1 year	Rarely	Less than 10	No	Not confident	Maybe	To contribute to scientific data collection;I want to learn how to identify the biodiversity in my region;Recreational learning/Family activity		TRUE	FALSE	TRUE	FALSE	FALSE	FALSE	FALSE	FALSE	TRUE		No	Yes - some	No	45 - 54	Ontario	Urban	Some college/university		It is easy to use.	I have had no training in bumble bee identification.
296	2018/01/31 4:41:48 PM EST	I consent.	Eastern Region - United States: East of the Mississippi | Canada: East of Ontario (including Ontario)	Under 1 year	Rarely	Less than 10	Yes	Somewhat confident	Maybe	To contribute to scientific data collection;I want to learn what species are on my property;I want to learn how to identify the biodiversity in my region;I have a personal interest in bumble bees;I'm worried about bees and want to help save them		TRUE	TRUE	TRUE	FALSE	TRUE	TRUE	FALSE	FALSE	FALSE		No	Yes - some	No	18 - 24	Quebec	Suburban	High school diploma or equivalency
297	2018/02/01 11:20:04 PM EST	I consent.	Western Region - United States: West of the Mississippi | Canada: West of Manitoba (including Manitoba)	3 years	Sometimes	More than 20	Yes	Somewhat confident	Yes	To contribute to scientific data collection;I want to learn how to identify the biodiversity in my region;I have a personal interest in bumble bees;I'm worried about bees and want to help save them;To share the uncommon or rare species I find		TRUE	FALSE	TRUE	FALSE	TRUE	TRUE	TRUE	FALSE	FALSE		No	Yes - many	Yes, active	55 - 64	Oregon	Rural	PhD	Faster ID verification; sometimes it takes months	Satisfaction of contributing data useful for science & conservation
298	2018/02/02 10:37:16 PM EST	I consent.	Western Region - United States: West of the Mississippi | Canada: West of Manitoba (including Manitoba)	2 years	Rarely	Less than 10	No	Not confident	Yes	To contribute to scientific data collection;I want to learn what species are on my property;I want to learn how to identify the biodiversity in my region;I have a personal interest in bumble bees;I'm worried about bees and want to help save them;To share the uncommon or rare species I find;Recreational learning/Family activity		TRUE	TRUE	TRUE	FALSE	TRUE	TRUE	TRUE	FALSE	TRUE		No	No - none;Botanical - learning to identify native species	No;I am a gardener that likes to learn about and share info on critters I find	55 - 64	Washington	Suburban	College graduate		The information I learn about things being done to preserve bumbles, and seeing pictures of the bees, and trying to capture pictures of bumbles to send in.
299	2018/02/03 1:11:51 PM EST	I consent.	Eastern Region - United States: East of the Mississippi | Canada: East of Ontario (including Ontario)	3 years	Often	More than 50	No	Confident	Yes	To contribute to scientific data collection;I want to learn what species are on my property;I want to learn how to identify the biodiversity in my region;I have a personal interest in bumble bees;I'm worried about bees and want to help save them;To share the uncommon or rare species I find;Recreational learning/Family activity;Participant in Bee Survey @ Pinery since 2015		TRUE	TRUE	TRUE	FALSE	TRUE	TRUE	TRUE	FALSE	TRUE	Participant in Bee Survey @ Pinery since 2015	Field Experience with WPC	Yes - some;Birder	Yes, active;Board Member of Friends of Pinery Park	45 - 54	Ontario	Urban	Some college/university		I have learned so much about bumble bees since using the site. I love being able to see what other people are finding in their areas!
300	2018/02/03 2:36:06 PM EST	I consent.	Western Region - United States: West of the Mississippi | Canada: West of Manitoba (including Manitoba)	3 years	Rarely	More than 20	No	Not confident	Yes	To contribute to scientific data collection;I want to learn what species are on my property;I want to learn how to identify the biodiversity in my region;I'm worried about bees and want to help save them		TRUE	TRUE	TRUE	FALSE	FALSE	TRUE	FALSE	FALSE	FALSE		No	Yes - some	Yes, active	55 - 64	Idaho	Suburban	Master's degree	It would be nice to be able to pull up all the verified pictures of a given species, for purposes of comparison with one's own photos. A search for images on the internet turns up a lot of trash and misidentified individuals, but within the BBW, a search could pull up just the verified photos. It would be interesting to just browse such a set, looking at regional differences, etc.	Connection with a community, and the feeling that I am able to contribute to the research in some way.
301	2018/02/04 12:36:28 PM EST	I consent.	Eastern Region - United States: East of the Mississippi | Canada: East of Ontario (including Ontario)	1 year	Rarely	Less than 10	Yes	Not confident	Maybe	To contribute to scientific data collection;I want to learn how to identify the biodiversity in my region;I have a personal interest in bumble bees;I'm worried about bees and want to help save them		TRUE	FALSE	TRUE	FALSE	TRUE	TRUE	FALSE	FALSE	FALSE		No	Yes - many	Yes, past	25 - 34	Ontario	Urban	Undergraduate degree	More user friendly ID resources
302	2018/02/04 3:16:26 PM EST	I consent.	Eastern Region - United States: East of the Mississippi | Canada: East of Ontario (including Ontario)	4 years	Often	More than 50	No	Somewhat confident	Yes	To contribute to scientific data collection;I want to learn what species are on my property;I want to learn how to identify the biodiversity in my region;Participation in special events (e.g. Great Canadian Bumble Bee Count; Bioblitz);I have a personal interest in bumble bees;I'm worried about bees and want to help save them;To share the uncommon or rare species I find		TRUE	TRUE	TRUE	TRUE	TRUE	TRUE	TRUE	FALSE	FALSE		No	Yes - some	No	45 - 54	Ontario	Suburban	Undergraduate degree	List the specific species ID'd under the user profile, as done on e-butterfly, so we don't have to tab through all photos to see a list. Add a check box for ID'd in home garden to motivate people to provide more habitat at home.	I get excited when I find a new species in my garden, particularly when they are ones that are in decline. It motivates me to add to my 200+ plant species collection.	As mentioned previously, I believe people would be more motivated to provide habitat at home, rather than simply going out into a field, if there was a specific category for found in a person's home garden. I rarely search elsewhere. Because I focus on habitat at home, I have some species in my suburban area that are in decline, even though my neighbourhood is standard, barren landscaping.
303	2018/02/04 7:33:38 PM EST	I consent.	Eastern Region - United States: East of the Mississippi | Canada: East of Ontario (including Ontario)	2 years	Only if it is a rare or uncommon species	Less than 10	No	Not confident	Maybe	To contribute to scientific data collection;I want to learn how to identify the biodiversity in my region;I'm worried about bees and want to help save them		TRUE	FALSE	TRUE	FALSE	FALSE	TRUE	FALSE	FALSE	FALSE		No	Yes - some	Edge of Appalachia	65 - 74	Ohio	Rural	Master's degree	good	use of photos	great website
304	2018/02/04 8:19:45 PM EST	I consent.	Eastern Region - United States: East of the Mississippi | Canada: East of Ontario (including Ontario)	Under 1 year	Rarely	Less than 10	No	Not confident	Yes	To contribute to scientific data collection;I want to learn what species are on my property;I want to learn how to identify the biodiversity in my region;Participation in special events (e.g. Great Canadian Bumble Bee Count; Bioblitz);I have a personal interest in bumble bees;I'm worried about bees and want to help save them;Recreational learning/Family activity		TRUE	TRUE	TRUE	TRUE	TRUE	TRUE	FALSE	FALSE	TRUE		No	Yes - some	Yes, past	45 - 54	Maryland	Suburban	Master's degree
305	2018/02/05 9:46:28 PM EST	I consent.	Western Region - United States: West of the Mississippi | Canada: West of Manitoba (including Manitoba)	Under 1 year	Often	More than 50	No	Somewhat confident	Yes	To contribute to scientific data collection;I want to learn how to identify the biodiversity in my region;I have a personal interest in bumble bees;I'm worried about bees and want to help save them;Recreational learning/Family activity		TRUE	FALSE	TRUE	FALSE	TRUE	TRUE	FALSE	FALSE	TRUE		No	Yes - some	No	18 - 24	Alberta	Urban	Some college/university
306	2018/02/07 9:45:03 AM EST	I consent.	Eastern Region - United States: East of the Mississippi | Canada: East of Ontario (including Ontario)	Under 1 year	Sometimes	Less than 10	No	Not confident	Yes	To contribute to scientific data collection;I want to learn what species are on my property;I'm worried about bees and want to help save them;To share the uncommon or rare species I find		TRUE	TRUE	FALSE	FALSE	FALSE	TRUE	TRUE	FALSE	FALSE		No	Yes - some	No	55 - 64	Ontario	Urban	N/A		The app with ID key helps; but taking photos is one thing, getting them to hold still long enough for a good dorsal photo is the challenge.	While I know it's lots of work to pre-identify bumblephotos ahead of sending them; it would be a lot easier and perhaps efficient to let the experts do that after a simple upload of pictures. While Xerces.org may be a host to BBW, l am less enthused by their constant solicitation of donations in each of their emails. i find it easier to not bother to read them and just hit delete instead. I have …
307	2018/02/11 4:42:23 PM EST	I consent.	Western Region - United States: West of the Mississippi | Canada: West of Manitoba (including Manitoba)	Under 1 year	Sometimes	Less than 10	No	Somewhat confident	Yes	To contribute to scientific data collection;I want to learn how to identify the biodiversity in my region;I have a personal interest in bumble bees		TRUE	FALSE	TRUE	FALSE	TRUE	FALSE	FALSE	FALSE	FALSE		No	Yes - many;birder, NWR volunteer in Oregon	Yes, active;Oregon Master Naturalist program; working my way through this.	65 - 74	Oregon	Urban	Master's degree		easy to use, inspires me to look for and photograph bumble bees
308	2018/02/12 10:35:22 PM EST	I consent.	Eastern Region - United States: East of the Mississippi | Canada: East of Ontario (including Ontario)	3 years	Sometimes	More than 20	Yes	Confident	No	To contribute to scientific data collection;I have a personal interest in bumble bees		TRUE	FALSE	FALSE	FALSE	TRUE	FALSE	FALSE	FALSE	FALSE			Yes - some;No - just bumble bees;Birdwatcher since childhood, interest in plants, watcher of solitary bees.	Does a facebook group count?	45 - 54	Nova Scotia	Urban	Undergraduate degree		Confirmation of my sightings; seeing what others are spotting, especially in my region.
309	2018/02/13 5:53:17 PM EST	I consent.	Western Region - United States: West of the Mississippi | Canada: West of Manitoba (including Manitoba)	3 years	Sometimes	10-20	Yes	Somewhat confident	Maybe	I have a personal interest in bumble bees		FALSE	FALSE	FALSE	FALSE	TRUE	FALSE	FALSE	FALSE	FALSE		Yes	Yes - some	Yes, active	55 - 64	California	Urban	Undergraduate degree	allow website visitors to see images without having to create a login account	helpful when many folks post images with approximate locations	After taking the UC Berkeley / Jepson Herbarium course on California Bees, I now realize that it is often very difficult to ID a bee via photography alone. Having their guide "California Bees & Blooms" as well as "Bumble Bees of North America" I can appreciate the need to capture bees and study them with a hand lens or even pin them and use a microscope. But I don't need that level of detail to a…
310	2018/02/15 1:53:17 PM EST	I consent.	Eastern Region - United States: East of the Mississippi | Canada: East of Ontario (including Ontario)	Under 1 year	Rarely	Less than 10	No	Not confident	No	To contribute to scientific data collection;I want to learn what species are on my property;I want to learn how to identify the biodiversity in my region;I have a personal interest in bumble bees;I'm worried about bees and want to help save them;To share the uncommon or rare species I find;Recreational learning/Family activity;I haven't submitted anything yet, but want to.		TRUE	TRUE	TRUE	FALSE	TRUE	TRUE	TRUE	FALSE	TRUE	I haven't submitted anything yet, but want to.	No	Yes - some	Society of American Foresters	25 - 34	New York	Rural	Undergraduate degree
311	2018/02/15 2:17:59 PM EST	I consent.	Eastern Region - United States: East of the Mississippi | Canada: East of Ontario (including Ontario)	Under 1 year	Sometimes	10-20	Yes	Not confident	No	To contribute to scientific data collection;I have a personal interest in bumble bees;I'm worried about bees and want to help save them;To share the uncommon or rare species I find		TRUE	FALSE	FALSE	FALSE	TRUE	TRUE	TRUE	FALSE	FALSE		No	Yes - some;Novice plant identification	No	25 - 34	Ontario	Suburban	Master's degree	Android application, downloadable data/data request form for research, upload multiple photos at once without window closing, maybe identify priority areas where data is lacking to get more users to try and get identifications for those regions or get more people involved there?	get to see others observations, identification key when uploading, zooming in images, nice photos, will hopefully eventually increase my identification skills after more time using bumble bee watch	might be cool to try and implement a standardized survey similar to the Christmas bird count or breeding bird survey where certain transects or a certain day a bunch of people survey
312	2018/02/15 2:38:14 PM EST	I consent.	Western Region - United States: West of the Mississippi | Canada: West of Manitoba (including Manitoba)	2 years	Rarely	Less than 10	Yes	Somewhat confident	Yes	To contribute to scientific data collection		TRUE	FALSE	FALSE	FALSE	FALSE	FALSE	FALSE	FALSE	FALSE		I'm a beekeeper (Apis mellifera)	Yes - some;Honey bees, other native bees (mason, leaf cutter)	No	35 - 44	Alberta	Urban	Master's degree
313	2018/02/15 2:41:01 PM EST	I consent.	Western Region - United States: West of the Mississippi | Canada: West of Manitoba (including Manitoba)	1 year	Only if it is a rare or uncommon species	Less than 10	No	Not confident	Yes	To contribute to scientific data collection;I want to learn what species are on my property;I want to learn how to identify the biodiversity in my region;To share the uncommon or rare species I find;Recreational learning/Family activity		TRUE	TRUE	TRUE	FALSE	FALSE	FALSE	TRUE	FALSE	TRUE		No	Yes - some	No	35 - 44	Texas	Suburban	College graduate
314	2018/02/15 3:07:11 PM EST	I consent.	Eastern Region - United States: East of the Mississippi | Canada: East of Ontario (including Ontario)	Under 1 year	Only if it is a rare or uncommon species	Less than 10	No	Not confident	No	To contribute to scientific data collection;I'm worried about bees and want to help save them		TRUE	FALSE	FALSE	FALSE	FALSE	TRUE	FALSE	FALSE	FALSE		No	Yes - some	Yes, active	35 - 44	Ontario	Urban	Master's degree	It would've been nice if someone had responded to my submission, identifying the bee in the photo I submitted.
315	2018/02/15 3:36:26 PM EST	I consent.	Eastern Region - United States: East of the Mississippi | Canada: East of Ontario (including Ontario)	Under 1 year	Rarely	Less than 10	No	Not confident	Maybe	I'm worried about bees and want to help save them		FALSE	FALSE	FALSE	FALSE	FALSE	TRUE	FALSE	FALSE	FALSE		Yes	No - just bumble bees		35 - 44	Ontario	Urban	College graduate	Please provide an app that is compatible with android phone's please. It would allow more people to participate in this program easily. I have a Samsung phone which I use to take photos but then I need to share them to myself to download onto my IPad just to reload them onto your site. It takes a lot more time and effort this way. If there was an app for my Samsung phone I would be able to do it …	The help with identification of bees	I love this site and all the work and awareness that you do to help the bees, thank you
316	2018/02/15 3:57:32 PM EST	I consent.	Eastern Region - United States: East of the Mississippi | Canada: East of Ontario (including Ontario)	2 years	Often	More than 50	Yes	Confident	Yes	To contribute to scientific data collection;I want to learn how to identify the biodiversity in my region;I have a personal interest in bumble bees;I'm worried about bees and want to help save them;To share the uncommon or rare species I find;I'm a biologist studying bumblebee distributions, genetics, and microbiota. Why not share the data?		TRUE	FALSE	TRUE	FALSE	TRUE	TRUE	TRUE	FALSE	FALSE	I'm a biologist studying bumblebee distributions, genetics, and microbiota. Why not share the data?	My PhD is in developmental genetics, but I'm a self-taught entomologist. I've attended workshops by the Maine Bumblebee Atlas project.	Yes - some;Besides bumblebees, I also work on true bugs. However, I'm not much of a classical naturalist.	Yes, active;Yes, past;I'm a passive member of the Maine Entomologist Soc, and was a member of the Conn. Ent. Soc. I currently run bugsinourbackyard.org	35 - 44	Maine	Rural	Post-doctoral training	It would be great if it were easier to get data from the website. For example, iNaturalist has a very easy-to-use interface to download their data. Also, it'd be great if the map worked more smoothly.	I feel like the quality of the IDs is excellent. I trust BBW to ID species that I'm not certain of. The newsletter is always great too!	Keep up the great work!
317	2018/02/15 4:03:40 PM EST	I consent.	Western Region - United States: West of the Mississippi | Canada: West of Manitoba (including Manitoba)	2 years	Rarely	Less than 10	No	Not confident	No	To contribute to scientific data collection;I want to learn how to identify the biodiversity in my region;I have a personal interest in bumble bees		TRUE	FALSE	TRUE	FALSE	TRUE	FALSE	FALSE	FALSE	FALSE		No	Yes - many;Plants, wildlife, tracks, animal signs	No	25 - 34	Northwest Territories	Rural	Post-doctoral training	Send an email when our sighting has been verified.	A way to learn more about biodiversity and contribute to scientific research.
318	2018/02/15 4:21:47 PM EST	I consent.	Western Region - United States: West of the Mississippi | Canada: West of Manitoba (including Manitoba)	3 years	Only if it is a rare or uncommon species	More than 20	No	Somewhat confident	Maybe	To contribute to scientific data collection;I'm worried about bees and want to help save them		TRUE	FALSE	FALSE	FALSE	FALSE	TRUE	FALSE	FALSE	FALSE		No	Yes - some	No	35 - 44	Utah	Suburban	Trade, technical, or vocational training	Help with identification	I didn't use it last year. Just too busy and all I have is my phone camera. It's extremely hard to get pictures that way. Not sure if I'm going to contribute any longer, just takes too much time retrieving pictures and identifying the bumble bees.	You didn't list the bombus huntii in the West. That's the only one I'm confident to identify. All the other ones are too hard to identify using your guides. I still have some pictures from the last few years that are unidentified.
319	2018/02/15 5:45:54 PM EST	I consent.	Eastern Region - United States: East of the Mississippi | Canada: East of Ontario (including Ontario)	Under 1 year	Sometimes	10-20	Yes	Confident	Yes	To contribute to scientific data collection;I want to learn what species are on my property;I have a personal interest in bumble bees;To share the uncommon or rare species I find;Recreational learning/Family activity		TRUE	TRUE	FALSE	FALSE	TRUE	FALSE	TRUE	FALSE	TRUE		Yes	Yes - some	Yes, past	45 - 54	Minnesota	Urban	PhD	More frequent confirmations of ids	Confirmation of my identifications, being part of a larger conservation effort, and contributing to the knowledge of bumble bee distribution.
320	2018/02/15 6:08:04 PM EST	I consent.	Eastern Region - United States: East of the Mississippi | Canada: East of Ontario (including Ontario)	1 year	Rarely	Less than 10	No	Not confident	Maybe	To contribute to scientific data collection;I want to learn what species are on my property;I'm worried about bees and want to help save them;Recreational learning/Family activity		TRUE	TRUE	FALSE	FALSE	FALSE	TRUE	FALSE	FALSE	TRUE		No	No - none	Yes, active	55 - 64	District of Columbia	Urban	Master's degree	More detailed info on how to identify bumblebees.	Being able to participate in data collection for scientists and to learn about species in my area.
321	2018/02/15 9:09:59 PM EST	I consent.	Eastern Region - United States: East of the Mississippi | Canada: East of Ontario (including Ontario)	Under 1 year	Sometimes	10-20	No	Confident	Yes	To contribute to scientific data collection;I want to learn what species are on my property;I'm worried about bees and want to help save them;Recreational learning/Family activity		TRUE	TRUE	FALSE	FALSE	FALSE	TRUE	FALSE	FALSE	TRUE		No	birds, higher plants, algae	No	45 - 54	Minnesota	Suburban	PhD	More quickly confirming IDs or confirming them at all.	Users are part of larger data gathering effort.
322	2018/02/15 9:35:19 PM EST	I consent.	Eastern Region - United States: East of the Mississippi | Canada: East of Ontario (including Ontario)	4 years	Sometimes	More than 20	No	Somewhat confident	No	To contribute to scientific data collection;I want to learn what species are on my property;I want to learn how to identify the biodiversity in my region;I have a personal interest in bumble bees;Recreational learning/Family activity		TRUE	TRUE	TRUE	FALSE	TRUE	FALSE	FALSE	FALSE	TRUE		No	Yes - many	Yes, active	55 - 64	Wisconsin	Rural	College graduate			I have my doubts about some of the identifications that I've seen--wish there was some way to leave notes about what determines that something is one species rather than another.
323	2018/02/15 9:43:54 PM EST	I consent.	Western Region - United States: West of the Mississippi | Canada: West of Manitoba (including Manitoba)	Under 1 year	Rarely	Less than 10	No	Not confident	I don't know	To contribute to scientific data collection;I want to learn what species are on my property;I want to learn how to identify the biodiversity in my region;I'm worried about bees and want to help save them;Recreational learning/Family activity		TRUE	TRUE	TRUE	FALSE	FALSE	TRUE	FALSE	FALSE	TRUE		No	Yes - some	Yes, active	55 - 64	California	Suburban	Some college/university	Iâ€™m still familiarizing myself with all the wonderful content, so I have no requests at this time.	The fact that it exists and offers excellent educational resources. The opportunity to participate, even in a small way, in studying and conserving Bumble Bees.	Sorry I couldnâ€™t rate many species for ease of ID with photo - Iâ€™ve only seen a few species here and am just starting to learn about them. Thanks for the survey.
324	2018/02/15 10:24:32 PM EST	I consent.	Western Region - United States: West of the Mississippi | Canada: West of Manitoba (including Manitoba)	1 year	Rarely	Less than 10	No	Not confident	Yes	I'm worried about bees and want to help save them		FALSE	FALSE	FALSE	FALSE	FALSE	TRUE	FALSE	FALSE	FALSE		No	Yes - some	No	55 - 64	British Columbia	Rural	Some college/university	Easier to download pictures	awareness of bumble bees and how we can help
325	2018/02/15 11:28:37 PM EST	I consent.	Eastern Region - United States: East of the Mississippi | Canada: East of Ontario (including Ontario)	4 years	Sometimes	10-20	No	Somewhat confident	Yes	To contribute to scientific data collection;I want to learn how to identify the biodiversity in my region;I have a personal interest in bumble bees;I'm worried about bees and want to help save them		TRUE	FALSE	TRUE	FALSE	TRUE	TRUE	FALSE	FALSE	FALSE		No	Yes - some	Yes, active	55 - 64	Ontario	Rural	Some college/university	I love it. Keep up the great work!	I can actually find out what kinds of bees are in my garden!	Love you guys!
326	2018/02/16 12:09:21 AM EST	I consent.	Western Region - United States: West of the Mississippi | Canada: West of Manitoba (including Manitoba)	1 year	Rarely	Less than 10	Yes	Not confident	No	To contribute to scientific data collection;I want to learn what species are on my property;I want to learn how to identify the biodiversity in my region;I have a personal interest in bumble bees		TRUE	TRUE	TRUE	FALSE	TRUE	FALSE	FALSE	FALSE	FALSE		No	Archaeologist looking at the environment/plant/animal species I'm surveying	No	45 - 54	Washington	Urban	Master's degree	responding. i submitted a photo that should have been pretty easily confirmed, I think. I didn't get a response. After quite a while, i stopped going back in to see if i was right. If the photo wasn't good enough, that would have been good information to have, too..	I never got a response to my photo so i didn't like it.	i was a beginner. Being able to id the bee depends on the quality of the sighting, which often translates into the quality of the photo. I have lots of photos of bees that are pretty Wait, what is this list? What kind of photo are you talking about? If I have a good key, and there's a good photo, I can probably id many of the bees on the list. The problem is that one can take a lot of crappy pict…
327	2018/02/16 3:11:07 AM EST	I consent.	Western Region - United States: West of the Mississippi | Canada: West of Manitoba (including Manitoba)	2 years	Rarely	Less than 10	Yes	Not confident	Yes	To contribute to scientific data collection;I have a personal interest in bumble bees;To share the uncommon or rare species I find		TRUE	FALSE	FALSE	FALSE	TRUE	FALSE	TRUE	FALSE	FALSE		No	Yes - some	No	35 - 44	California	Urban	Master's degree		Helpful key for identification.
328	2018/02/16 6:52:14 AM EST	I consent.	Eastern Region - United States: East of the Mississippi | Canada: East of Ontario (including Ontario)	2 years	Sometimes	10-20	No	Somewhat confident	Yes	To contribute to scientific data collection;Participation in special events (e.g. Great Canadian Bumble Bee Count; Bioblitz);I'm worried about bees and want to help save them;Recreational learning/Family activity		TRUE	FALSE	FALSE	TRUE	FALSE	TRUE	FALSE	FALSE	TRUE		No	Yes - some	No	45 - 54	Quebec	Urban	College graduate		learning about various species, receiving feedback -confirmation of species photos submitted	Iâ€™m happy to contribute as a citizen science
329	2018/02/16 10:19:30 AM EST	I consent.	Western Region - United States: West of the Mississippi | Canada: West of Manitoba (including Manitoba)	4 years	Rarely	More than 20	Yes	Somewhat confident	Maybe	To contribute to scientific data collection;I want to learn how to identify the biodiversity in my region;I have a personal interest in bumble bees;To share the uncommon or rare species I find;Recreational learning/Family activity		TRUE	FALSE	TRUE	FALSE	TRUE	FALSE	TRUE	FALSE	TRUE		I'm a bee taxonomist, but don't specialize on bumble bees.	Other bees, wasps, syrphid flies, other insects to various degrees, some flowering plants	Yes, active;professional entomological associations (various)	35 - 44	Manitoba	Urban	PhD	app needs a camera function on first page, currently don't use because of this; cropping function for images in web version would be helpful	sharing images, improving knowledge of bee distribution
330	2018/02/16 12:07:02 PM EST	I consent.	Eastern Region - United States: East of the Mississippi | Canada: East of Ontario (including Ontario)	2 years	Only if it is a rare or uncommon species	10-20	No	Not confident	Yes	I'm worried about bees and want to help save them		FALSE	FALSE	FALSE	FALSE	FALSE	TRUE	FALSE	FALSE	FALSE		No	Yes - some	Yes, active;Wisconsin DNR SNA volunteer program, The Prairie Enthusiasts, Wis DNR Rare plant monitoring program.	35 - 44	Wisconsin	Rural	Trade, technical, or vocational training	Anything that helps me to learn how to ID different species. (Tips, tricks, maybe some video tutorials on how to observe or capture, handle and ID.)	Itâ€™s pretty easy to use and has a good amount of info. It has helped me realize there are different species and some key things to look for in ID. I also enjoy getting feedback from people who are more knowledgeable than me.	Keep up the good work.
331	2018/02/16 6:15:12 PM EST	I consent.	Western Region - United States: West of the Mississippi | Canada: West of Manitoba (including Manitoba)	2 years	Sometimes	Less than 10	No	Somewhat confident	No	To contribute to scientific data collection;I want to learn what species are on my property;I want to learn how to identify the biodiversity in my region		TRUE	TRUE	TRUE	FALSE	FALSE	FALSE	FALSE	FALSE	FALSE		No	Yes - some	Yes, past	65 - 74	Colorado	Rural	Some college/university	Be more timely on the id's. I know it's a huge job and I will keep waiting for confirmation or correction of my ids or rejection of my submissions if they are not acceptable.	I am hoping to know if my ids are correct and I like seeing what others are seeing my area.
332	2018/02/16 9:27:13 PM EST	I consent.	Eastern Region - United States: East of the Mississippi | Canada: East of Ontario (including Ontario)	2 years	Sometimes	Less than 10	Yes	Not confident	Maybe	To contribute to scientific data collection;I want to learn what species are on my property;I want to learn how to identify the biodiversity in my region;I have a personal interest in bumble bees;I'm worried about bees and want to help save them;Recreational learning/Family activity		TRUE	TRUE	TRUE	FALSE	TRUE	TRUE	FALSE	FALSE	TRUE		No	No - none	Yes, active	35 - 44	Virginia	Suburban	Master's degree	Perhaps other ways to input ovservations rather than only pictures	Variety of visuals
333	2018/02/17 8:06:53 AM EST	I consent.	Eastern Region - United States: East of the Mississippi | Canada: East of Ontario (including Ontario)	Under 1 year	Sometimes	Less than 10	No	Somewhat confident	Maybe	To contribute to scientific data collection;I want to learn what species are on my property;I'm worried about bees and want to help save them		TRUE	TRUE	FALSE	FALSE	FALSE	TRUE	FALSE	FALSE	FALSE		No	Yes - some	No	65 - 74	Connecticut	Rural	High school diploma or equivalency			I just joined..haven't as yet begun..guess I better get a book. I had no idea there were so many different bumbles..
334	2018/02/18 7:18:20 PM EST	I consent.	Western Region - United States: West of the Mississippi | Canada: West of Manitoba (including Manitoba)	2 years	Often	10-20	No	Somewhat confident	Yes	To contribute to scientific data collection;I want to learn what species are on my property;I want to learn how to identify the biodiversity in my region;Participation in special events (e.g. Great Canadian Bumble Bee Count; Bioblitz);I have a personal interest in bumble bees;I'm worried about bees and want to help save them;To share the uncommon or rare species I find;Recreational learning/Famil…		TRUE	TRUE	TRUE	TRUE	TRUE	TRUE	TRUE	FALSE	TRUE		No	No - none	No	55 - 64	British Columbia	Rural	Undergraduate degree		learning more about Bumble Bees
335	2018/02/18 8:24:40 PM EST	I consent.	Eastern Region - United States: East of the Mississippi | Canada: East of Ontario (including Ontario)	3 years	Sometimes	10-20	No	Not confident	No	To contribute to scientific data collection;I want to learn what species are on my property;I'm worried about bees and want to help save them;Recreational learning/Family activity		TRUE	TRUE	FALSE	FALSE	FALSE	TRUE	FALSE	FALSE	TRUE		No	No - none	No	45 - 54	Ontario	Suburban	Master's degree	I have difficulty submitting a sighting using the app. I usually turn to the desktop version.	Seeing my sightings verified.
336	2018/02/20 1:55:22 PM EST	I consent.	Western Region - United States: West of the Mississippi | Canada: West of Manitoba (including Manitoba)	2 years	Sometimes	10-20	No	Confident	Yes	To contribute to scientific data collection;I want to learn what species are on my property;I want to learn how to identify the biodiversity in my region;I'm worried about bees and want to help save them;To share the uncommon or rare species I find;Recreational learning/Family activity		TRUE	TRUE	TRUE	FALSE	FALSE	TRUE	TRUE	FALSE	TRUE		No	Yes - some	Yes, active	55 - 64	Saskatchewan	Rural	Master's degree		Identification of the Bumble Bee	Thanks
337	2018/02/20 10:45:29 PM EST	I consent.	Western Region - United States: West of the Mississippi | Canada: West of Manitoba (including Manitoba)	Under 1 year	Sometimes	More than 20	Yes	Not confident	Yes	To contribute to scientific data collection;I want to learn what species are on my property;I want to learn how to identify the biodiversity in my region;I have a personal interest in bumble bees;I'm worried about bees and want to help save them		TRUE	TRUE	TRUE	FALSE	TRUE	TRUE	FALSE	FALSE	FALSE		No	No - just bumble bees;I am also learning about the other bee types besides bumble bees.	No	35 - 44	Alberta	Urban	Undergraduate degree	I don't know how to engage with people/researchers on the site or if they will see my photos. Maybe there is too much being uploaded, but it feels like I just put up photos and no one sees them or gives feedback on identification. Is there a feed for recently added photos for the community to view? Maybe I have missed it.	I like seeing other bee photos in my area.	I could not find Bombus Huntii listed in the Western bees list, but I am fairly certain it is common in my area.
338	2018/02/21 6:24:42 AM EST	I consent.	Eastern Region - United States: East of the Mississippi | Canada: East of Ontario (including Ontario)	Under 1 year	Only if it is a rare or uncommon species	Less than 10	No	Not confident	Maybe	I'm worried about bees and want to help save them		FALSE	FALSE	FALSE	FALSE	FALSE	TRUE	FALSE	FALSE	FALSE		No	Yes - many	Yes, past;No	65 - 74	Michigan	Suburban	Trade, technical, or vocational training
339	2018/02/21 4:54:14 PM EST	I consent.	Western Region - United States: West of the Mississippi | Canada: West of Manitoba (including Manitoba)	1 year	Rarely	Less than 10	No	Not confident	Yes	I want to learn what species are on my property;I want to learn how to identify the biodiversity in my region;Participation in special events (e.g. Great Canadian Bumble Bee Count; Bioblitz);I have a personal interest in bumble bees;To share the uncommon or rare species I find		FALSE	TRUE	TRUE	TRUE	TRUE	FALSE	TRUE	FALSE	FALSE		No	Butterflies	Yes, active	65 - 74	British Columbia	Suburban	College graduate	Feedback	Learning
340	2018/02/22 12:55:08 PM EST	I consent.	Eastern Region - United States: East of the Mississippi | Canada: East of Ontario (including Ontario)	Under 1 year	Often	More than 20	No	Somewhat confident	Yes	To contribute to scientific data collection;I want to learn what species are on my property;I want to learn how to identify the biodiversity in my region;Participation in special events (e.g. Great Canadian Bumble Bee Count; Bioblitz);I have a personal interest in bumble bees;I'm worried about bees and want to help save them;To share the uncommon or rare species I find;Recreational learning/Famil…		TRUE	TRUE	TRUE	TRUE	TRUE	TRUE	TRUE	FALSE	TRUE		No	Yes - many	No	45 - 54	Alabama	Suburban	Some college/university		User friendly
341	2018/02/24 2:24:47 PM EST	I consent.	Western Region - United States: West of the Mississippi | Canada: West of Manitoba (including Manitoba)	2 years	Rarely	Less than 10	No	Somewhat confident	Yes	To contribute to scientific data collection;I want to learn what species are on my property;I want to learn how to identify the biodiversity in my region;Participation in special events (e.g. Great Canadian Bumble Bee Count; Bioblitz);I have a personal interest in bumble bees;I'm worried about bees and want to help save them;To share the uncommon or rare species I find;Recreational learning/Famil…		TRUE	TRUE	TRUE	TRUE	TRUE	TRUE	TRUE	FALSE	TRUE		No	Yes - some	No	65 - 74	Alberta	Rural	High school diploma or equivalency	More information to help identify bees. If I know which bees to expect in my area, I can easier identify them before they get away.	Stats on community of watchers: map of sightings in my province.
342	2018/02/25 10:05:02 AM EST	I consent.	Western Region - United States: West of the Mississippi | Canada: West of Manitoba (including Manitoba)	2 years	Sometimes	Less than 10	No	Not confident	Yes	To contribute to scientific data collection;I want to learn what species are on my property;I want to learn how to identify the biodiversity in my region;I have a personal interest in bumble bees;I'm worried about bees and want to help save them;To share the uncommon or rare species I find;Recreational learning/Family activity		TRUE	TRUE	TRUE	FALSE	TRUE	TRUE	TRUE	FALSE	TRUE		No	Yes - some	No	45 - 54	Oregon	Suburban	Some college/university	So far I like it the way it is.	I love contributing to a cause that benefits the critters I love so much. I have such a great affinity for bees, and am thankful there is some way for me to help them.
