# Supplementary material for: Community science participants gain environmental awareness and contribute high quality data but improvements are needed: insights from Bumble Bee Watch
Source: PeerJ. 2020 May 12;8:e9141. doi: 10.7717/peerj.9141 (PMC7227640; doi:10.7717/peerj.9141)
Supplement: Data S2 [file peerj-08-9141-s002.xlsx]

## Sheet: Expert Surveys excl spp id
Timestamp	survey respondent round 1 or 2?	By checking the box below you indicate that you have read the form, below, and consent to participate in the BumbleBeeWatch.org survey conducted by York University research team.	Please indicate your consent below to the use of your name in the publications arising from this research.	respondent_id#_assignedbyVM	Please select your biogeographic region:	Have you submitted photos to Bumble Bee Watch?	Have you verified submissions to Bumble Bee Watch in the past?	If you have not verified submissions, would you be interested in verifying submissions for us in the future? (If no, please indicate why under "Other").	Are you involved in any citizen science projects? If yes, please feel free to include details under "Other".	In your research, have you used data from Bumble Bee Watch? If yes, please include details under "Other".	What kinds of research questions do you think the data collected through Bumble Bee Watch might be useful for?	Comments on submitting photos to Bumble Bee Watch:	Comments on verifying submissions on Bumble Bee Watch:	Comments on using data from Bumble Bee Watch:	Please feel free to leave any additional comments about this survey or about Bumble Bee Watch in general.
2018/02/16 11:39:49 AM AST	1	I consent.	Waive anonymity	901	Eastern Region - United States: East of the Mississippi | Canada: East of Ontario (including Ontario)	No	Yes		Yes;Minnesota Wild Bee Atlas, Minnesota Bumble Bee Survey	Yes;Recent sightings used for site selection	Species ranges, confirming presence for rare bees, floral associations		Would like a way to gauge confidence so that when I am less than 100% sure I can still add an ID but it would still show up for other experts looking at unverified specimens. We created the google sheet to do this but would be nice mark the records in bumble bee watch that we want other experts to check.	Even with expert ID, there is still need for quality checking.	Would like to add effort quantification so more population level information can be gleaned from bumble bee watch data.
2018/02/16 5:54:47 PM AST	1	I consent.	Waive anonymity	902	Eastern Region - United States: East of the Mississippi | Canada: East of Ontario (including Ontario)	No	No	Yes	Yes;frogs, bees, birds, etc.	Yes;Looking up records for B. affinis	distributions of species....ratios of common to uncommon species...trends in ratios....looking at phenological dates for species....			I haven't check in a while...but it might be good to have have a less graphic heavy interface to speed up searches and results of searches for research types...with links to the pictures if needed....I want to see as much data on the screen as possible....If I want pictures I will jump to them.....	note that some species are difficult to to id in one sex more than the other....re: B. pensylvanicus
2018/02/16 10:35:31 AM AST	1	I consent.	Waive anonymity	903	Eastern Region - United States: East of the Mississippi | Canada: East of Ontario (including Ontario)	No	Yes		No	Yes	sooooo many
2018/02/16 10:54:47 AM AST	1	I consent.	Waive anonymity	904	Eastern Region - United States: East of the Mississippi | Canada: East of Ontario (including Ontario)	No	Yes	Yes	No	No	Extending the known distributions of particular species		As expected, photos vary in whether diagnostic characters are visible	It may be difficult to quantify reliability of the data	Good work!
2018/02/16 10:48:37 AM AST	1	I consent.	Waive anonymity	905	Eastern Region - United States: East of the Mississippi | Canada: East of Ontario (including Ontario)	Yes	Yes		Yes;reviewing details on citizen science programs for PHD work; also contributing to other projects like MonarchWatch, and have done others in the past	Yes;analysis of B. pensylvanicus decline, B. terricola extent, using website to find sites for research (e.g. captive breeding), using data to get more information about extent of all species in ON, QC; to help confirm IDs; to look up examples of different species, etc.	so many; status of species, spread/decrease in extent of species, identification of sites for research and restoration, to see if participation in BBW affects participant behaviour, looking at different factors to see if they affect bumble bees (e.g. climate change, habitat loss), etc.	I don't like the lag between uploading each photo (a bit slow); also don't like that I have to wait until each photo is uploaded before uploading the next, especially when they are in the same file folder. Also would like to be able to have the program pull out the date and lat/longs from the photos (when location information is attached in the file). But generally pretty easy. I like the interac…	Would like to have a selection of "form responses" we can select from for each photo to give feedback, especially when it's not a bumble bee, or if it's incorrectly id'd, so that the user gets feedback and we don't have to type it out each time. But the batch verification format works well.	Works well. As an admin I can easily get an export of data but I suspect the response time for a data request is pretty good. It would be good to have more information on floral plants being recorded and verified.	I think BBW is great and has a lot of potential to both engage the public and answer research questions, from on the ground conservation to policy related to conservation, to questions about bee biology, and so much more.
2018/02/16 11:12:12 AM AST	1	I consent.	Waive anonymity	906	Western Region - United States: West of the Mississippi | Canada: West of Manitoba (including Manitoba)	Yes	Yes		Yes;Foundations for Food and Agriculture Research, PI: B. Sharanowski	Yes;Bees of Michigan study published in Zootaxa	distribution, phenology, floral use, diversity, changes in the above, id success rates, machine learning based ids	app sucks: camera button should be available on start up, web version works fine	in web version: zoom box doesn't actually line up with image sometimes impossible to zoom on bee, if you could zoom on the thumbnail from batch mode without going into the species page that could speed up the process, crop function in the app would be useful to allow people to crop to the bee	Haven't tried much doesn't seem like many useful options (outputting a csv file with species, geography, lat long, date, etc. would be useful)	The species list is incomplete.
2018/03/28 11:02:58 AM AST	1	I consent.	Waive anonymity	907	Western Region - United States: West of the Mississippi | Canada: West of Manitoba (including Manitoba)	No	No	Yes	No	No	Species status, range contractions and expansions
2018/02/21 8:44:34 PM AST	1	I consent.	Waive anonymity	908	Western Region - United States: West of the Mississippi | Canada: West of Manitoba (including Manitoba)	Yes	Yes		Yes	Yes;Current PI of the project	Phenology, range shifts, range loss, color pattern distributions, etc.			Wish there was an option to download data directly
2018/03/28 3:47:16 PM AST	1	I consent.	Remain anonymous	909	Western Region - United States: West of the Mississippi | Canada: West of Manitoba (including Manitoba)	No	Yes	Yes	No	No	Current presence	Have not tried to do so	Sometimes difficult to find specific items when requested	Useful for current patterns
2018/02/16 2:45:32 PM AST	1	I consent.	Waive anonymity	910	Western Region - United States: West of the Mississippi | Canada: West of Manitoba (including Manitoba)	No	Yes		No	No	detection studies, prevalence studies, extinction risk	instruct users to find bumble bee id "sweet spots"; i.e., dorsum, lateral, habitus, front	create an option that demonstrates likelihood of an identification - sometimes identifiers may have 2 or 3 species a bee is likely to be - however, i don't the BBW has an option that demonstrates the likelihood of an id - would be cool to see this! also - include check boxes of common characters so that users can see how the identifier came to the conclusion.	create a public framework for sorting, filtering data; incorporate uncertainty of IDs in modeling framework;	nice survey! looking forward to seeing the results.
2019/10/08 12:46:01 PM EST	2	I consent.	Remain anonymous	911	Western Region - United States: West of the Mississippi | Canada: West of Manitoba (including Manitoba)	No	No	Yes	No	No but I would like to in the future	Species distribution models, phenology (with queens/males), forage plant association
2019/10/08 1:17:48 PM EST	2	I consent.	Waive anonymity	912	Western Region - United States: West of the Mississippi | Canada: West of Manitoba (including Manitoba)	No	No	No	No	No but I would like to in the future	Monitoring, seasonality, range expansions/contractions
2019/10/13 2:21:18 PM EST	2	I consent.	Remain anonymous	913	Eastern Region - United States: East of the Mississippi | Canada: East of Ontario (including Ontario)	Yes	Yes		Bumble Bee Brigade	Yes;We have gathered information from BBW for Special Concern Species in WI for the WI DNR. This information gets used for conservation of the species.	It's great presence data about learning where species are being found. Also great resource that captures the floral resources that the bumble bees are utilizing captured in the photos. This information can help researches learn more about which floral species are being utilized by the different species. The data also is great phonological data that can help us better understand when each species …		Many of the photos submitted are difficult to ID either cause the bee is so far away and it would help if the photo was "cropped" before submitted. Also it'd be nice if volunteers were given guidance to submit a series of photos of the back, sides and head when possible.		I think BBW has been a great way to engage the public across north America. It would be nice if BBW had the capabilities to capture count of each species or caste, absence data and effort. More like how Ebird works.
2019/10/31 9:54:15 AM EST	2	I consent.	Waive anonymity	914	Eastern Region - United States: East of the Mississippi | Canada: East of Ontario (including Ontario)	No	Yes		Yes	No	species distribution extent/new distribution; rare species; spring survival	I have not done this (sorry!)	Yes, I did not verify submissions per see but I did check what submissions had been done in my province (Quebec)	It was relatively easy to find what I was looking for.	Note that I do not consider my self as a Bumblebee expert.
2019/11/02 7:04:40 PM EST	2	I consent.	Remain anonymous	915	Eastern Region - United States: East of the Mississippi | Canada: East of Ontario (including Ontario)	No	No	Yes	No	No but I would like to in the future	Understanding distributions, habitat preferences, and phenology. All are important with our environment being in dynamic flux.
